# Supplementary material for: Validation of experimental molecular crystal structures with dispersion-corrected density functional theory calculations
Source: Acta Crystallogr B. 2010 Sep 11;66(Pt 5):544–58. doi: 10.1107/S0108768110031873 (PMC2940256; doi:10.1107/S0108768110031873)
Supplement: Supplementary file 1 [file b-66-00544-sup1.txt]

##############################################
# Avant-garde Materials Simulation           #
##############################################

data_at2570_mi
_symmetry_cell_setting monoclinic
_symmetry_space_group_name_H-M 'P 2_1/c'
_symmetry_Int_Tables_number 14
loop_
_symmetry_equiv_pos_site_id
_symmetry_equiv_pos_as_xyz
1 x,y,z
2 -x,y+1/2,-z+1/2
3 -x,-y,-z
4 x,-y-1/2,z-1/2
_cell_length_a 14.062725347177535
_cell_length_b 11.785364199094030
_cell_length_c 9.537045969418667
_cell_angle_alpha 90.000000000000000
_cell_angle_beta 107.788399502935576
_cell_angle_gamma 90.000000000000000
loop_
_atom_site_label
_atom_site_type_symbol
_atom_site_fract_x
_atom_site_fract_y
_atom_site_fract_z
Cl1 Cl 0.464933619558471 0.358366482128078 0.041907346683007
F1 F 0.687947316606454 -0.148803350441168 1.112347668567613
O1 O 1.004430857229000 -0.148989797316444 0.729688790854363
N1 N 0.883767628562986 -0.028205056350277 0.603902951858165
N2 N 0.813546764293639 0.007036700852217 0.475705214009783
C1 C 0.933758720989111 -0.180646557487157 0.467068285303279
H1A H 0.956836368391294 -0.125012856012123 0.391206755708593
H1B H 0.856134699373297 -0.204417065938492 0.411298091576152
H1C H 0.980810536811588 -0.256236937228613 0.488731107174518
C2 C 0.944119647185715 -0.120521519602412 0.609864034954632
C3 C 0.884952953311232 0.042361213827528 0.733141504457962
H3 H 0.962278681625600 0.064129805919446 0.794227350438769
C4 C 0.825276275966665 0.147044347027883 0.656047934649299
H4A H 0.770712399397279 0.174903374509003 0.709757618830601
H4B H 0.874812126949088 0.219464644949851 0.657000828987988
C5 C 0.776564158389367 0.102993847789345 0.502131462106012
C6 C 0.836339942978704 -0.016360140247758 0.834955939616428
C7 C 0.758025076222446 -0.093462179604728 0.781375465892091
H7 H 0.735616026223823 -0.119412871750773 0.666317404353751
C8 C 0.707903236102640 -0.139190026042542 0.873938657735031
H8 H 0.647393856846093 -0.199683440050076 0.833177784576875
C9 C 0.737897483010747 -0.106007235136286 1.020687368958394
C10 C 0.816241994388347 -0.031192987269291 1.078795287771443
H10 H 0.837522602600515 -0.007429435743392 1.194586520833947
C11 C 0.865301829588035 0.013325478330432 0.984062261588182
H11 H 0.926258467690057 0.072862299150253 1.029376159259558
C12 C 0.697166024622290 0.161437062917563 0.391222676365718
C13 C 0.637645416139322 0.106196712322766 0.263602633763562
H13 H 0.649091498750830 0.016201524054405 0.248944113885126
C14 C 0.564657353113131 0.165465808686879 0.157550778465506
H14 H 0.518841976234409 0.123540876072463 0.058287166003704
C15 C 0.550816756069393 0.281224167701842 0.177883757253369
C16 C 0.606541866583816 0.336752481824187 0.305454418066464
H16 H 0.594901968243849 0.426658654346338 0.320029620383519
C17 C 0.678803667644576 0.276393638849101 0.411604821505088
H17 H 0.722877733441253 0.320451559948277 0.510109376793449
#END
##############################################
# Avant-garde Materials Simulation           #
##############################################

data_at2573_mi
_symmetry_cell_setting monoclinic
_symmetry_space_group_name_H-M 'P 2_1/c'
_symmetry_Int_Tables_number 14
loop_
_symmetry_equiv_pos_site_id
_symmetry_equiv_pos_as_xyz
1 x,y,z
2 -x,y+1/2,-z+1/2
3 -x,-y,-z
4 x,-y-1/2,z-1/2
_cell_length_a 7.992267642752958
_cell_length_b 19.856854898595213
_cell_length_c 8.275674208803169
_cell_angle_alpha 90.000000000000000
_cell_angle_beta 106.845494016565226
_cell_angle_gamma 90.000000000000000
loop_
_atom_site_label
_atom_site_type_symbol
_atom_site_fract_x
_atom_site_fract_y
_atom_site_fract_z
C1 C -0.017963439492788 0.585266195258613 0.256674820499264
H1 H -0.103279157022958 0.558680849770159 0.149951971487796
C2 C -0.025156437006370 0.653865490998022 0.283436773600691
H2 H -0.121699428173066 0.684928254206018 0.195314742082143
C3 C 0.093271583951214 0.681796924786060 0.425049824170061
H3 H 0.084803144690020 0.735187229246720 0.451012648926662
C4 C 0.222626091715871 0.642069173132855 0.532946211173862
C5 C 0.356750406245049 0.674121773106136 0.682612486441265
C6 C 0.605688816260692 0.710848805224717 0.615377087981989
C7 C 0.520638501343253 0.626346928723576 0.771584774017617
C8 C 0.486945312840706 0.551586325730341 0.741206350310184
C9 C 0.601732288230088 0.504503943117849 0.839636121343364
H9 H 0.714787387619481 0.521122468882144 0.939726718743329
C10 C 0.570919497562953 0.436266654441991 0.807997620447516
H10 H 0.658611383507288 0.399189701796315 0.884994529575765
C11 C 0.423894552381670 0.416601086117188 0.678806546530792
H11 H 0.392847431514222 0.363462648535687 0.653661754778462
C12 C 0.345765257877438 0.526622010755747 0.612403199404765
C13 C 0.222476848883413 0.573117973163154 0.502735663625986
N1 N 0.100900640861389 0.547345457852756 0.366931560343927
H1A H 0.099458674903262 0.495558509660848 0.344718047893437
N2 N 0.313525891622564 0.460685055123384 0.581482425614802
N3 N 0.443228540859131 0.730106280186842 0.626062004786313
H3A H 0.374057221632566 0.760906741126340 0.530321706135294
N4 N 0.648419111642647 0.650345027246252 0.690244602474312
H4 H 0.774546044176611 0.631581970012696 0.723536958428255
O1 O 0.697436758884518 0.744267096224007 0.544622192739630
O2 O 0.270045093346025 0.697536297803970 0.798105934062832
H2A H 0.187648107124827 0.660914627414731 0.812238482389545
O3 O 0.577633647931599 0.635271613562483 0.946357097477204
H3B H 0.619434154072785 0.683075423293590 0.974701058438401
Cl1 Cl 0.028495694369996 0.586011862649974 0.838566367953715
#END
##############################################
# Avant-garde Materials Simulation           #
##############################################

data_at2580_mi
_symmetry_cell_setting monoclinic
_symmetry_space_group_name_H-M 'P 2_1/c'
_symmetry_Int_Tables_number 14
loop_
_symmetry_equiv_pos_site_id
_symmetry_equiv_pos_as_xyz
1 x,y,z
2 -x,y+1/2,-z+1/2
3 -x,-y,-z
4 x,-y+1/2,z+1/2
_cell_length_a 7.447714895951924
_cell_length_b 13.234114410811880
_cell_length_c 10.192676352023176
_cell_angle_alpha 90.000000000000000
_cell_angle_beta 112.173464892279142
_cell_angle_gamma 90.000000000000000
loop_
_atom_site_label
_atom_site_type_symbol
_atom_site_fract_x
_atom_site_fract_y
_atom_site_fract_z
O1 O 0.162832654066489 -0.011728528978970 0.416008306678692
O2 O 0.067142577666033 0.120468890543233 0.513819929033696
C1 C 0.162873793121946 0.085738920792109 0.445641643355408
C2 C 0.280803495575512 0.152337397697217 0.393225710887374
C3 C 0.403166430739528 0.107119294484456 0.340213791806762
C4 C 0.535227223730356 0.149908464268104 0.280455584840325
C5 C 0.620865542691978 0.082316815032501 0.213924009731332
C6 C 0.743639121368885 0.114769783525244 0.147223348505773
C7 C 0.785355725978211 0.218210746153291 0.150040968055519
C8 C 0.706626420242127 0.286258082756914 0.218356747580657
C9 C 0.582370273909698 0.253310910405550 0.282449262621957
C10 C 0.251494042854351 0.263785199061531 0.403601240254111
C11 C 0.830059474316630 0.041201327444774 0.075031540454246
H1 H 0.069528913204248 -0.052885507440418 0.450490595643079
H3 H 0.401874736781459 0.024727909832171 0.340570294561809
H5 H 0.588003924726761 0.001918822889970 0.213890027165231
H7 H 0.879801925764730 0.245675642123078 0.098150206214078
H8 H 0.741689562980598 0.366116046355359 0.219168639890219
H9 H 0.523299491494450 0.307619086592579 0.334955313633647
H10A H 0.128242366209343 0.277328177057300 0.434676335390333
H10B H 0.222998824956510 0.301136539150025 0.301487990361194
H10C H 0.379332976128317 0.299517012318417 0.483271027596112
H11A H 0.723122289488045 -0.014596666555419 0.012361339683298
H11B H 0.950473440501491 -0.000772265462737 0.153065327875393
H11C H 0.887217233197366 0.080628838458473 0.004565344131610
#END
##############################################
# Avant-garde Materials Simulation           #
##############################################

data_at2582_mi
_symmetry_cell_setting triclinic
_symmetry_space_group_name_H-M 'P -1'
_symmetry_Int_Tables_number 2
loop_
_symmetry_equiv_pos_site_id
_symmetry_equiv_pos_as_xyz
1 x,y,z
2 -x,-y,-z
_cell_length_a 7.455360638702587
_cell_length_b 8.673551519213293
_cell_length_c 12.010245969417376
_cell_angle_alpha 80.948887407658034
_cell_angle_beta 78.145773485747696
_cell_angle_gamma 86.411610364528244
loop_
_atom_site_label
_atom_site_type_symbol
_atom_site_fract_x
_atom_site_fract_y
_atom_site_fract_z
Br1 Br 1.136488629176428 0.609259419640756 0.275633255506052
Cl1 Cl 1.149582924009342 0.221726148766018 -0.050198600026823
O1 O 0.928655295023081 0.337072660196160 0.430569341833980
H1 H 0.861135560772990 0.241198397233568 0.477199618843692
O2 O 0.674621316664860 0.117521315373882 0.694178124002028
O3 O 0.721366059873965 0.667463840426862 0.477605233460859
H3 H 0.836943679411547 0.607905413457701 0.478970120518412
N1 N 0.790600797967173 0.067241620267306 0.478823956838532
N2 N 0.702702968715873 -0.045310817210854 0.559071188511652
N3 N 0.356053127463351 -0.348523656047202 0.935023855301078
C1 C 0.941475585706573 0.163029474354238 0.289355261853749
C2 C 0.977605353432435 0.308041485270410 0.320828869787975
C3 C 1.069219916353122 0.420832760941732 0.234867796987892
C4 C 1.121026248985822 0.396007876043202 0.121050657401655
H4 H 1.194199202666880 0.485821731340613 0.056056773112767
C5 C 1.084013880314794 0.253144782458613 0.092494993536799
C6 C 0.997435145302848 0.136633516341618 0.174647358238492
H6 H 0.971482127487965 0.025127028847841 0.151159295706767
C7 C 0.848877676644078 0.041085513441607 0.373728292842082
H7 H 0.831026581738255 -0.071112425215512 0.346875359081959
C8 C 0.646049507783739 -0.010641755743334 0.669140482644661
C9 C 0.544738408065785 -0.133299408395960 0.757037110672271
C10 C 0.515934275449688 -0.284273428086861 0.738656292538563
H10 H 0.567007056487740 -0.325077606740682 0.656376357200883
C11 C 0.422358931677110 -0.386881165658389 0.830329423300927
H11 H 0.400548321133078 -0.506354397323247 0.819541387804961
C12 C 0.382050558977012 -0.202957377966169 0.951745498186292
H12 H 0.324645767001710 -0.174382288257468 1.037522982949442
C13 C 0.475427391366405 -0.092648194992695 0.866351752390372
H13 H 0.494835307621262 0.024345329901757 0.882541623575446
C14 C 0.637689290124089 0.626385908516258 0.389006948734655
H14A H 0.507488929904170 0.692592740972458 0.391661598824959
H14B H 0.612146467442463 0.501034132650411 0.403790182839005
H14C H 0.725457389994889 0.656609849137689 0.303669793177580
H2 H 0.694604408549150 -0.154936294454437 0.535806364813278
#END
##############################################
# Avant-garde Materials Simulation           #
##############################################

data_at2583_mi
_symmetry_cell_setting monoclinic
_symmetry_space_group_name_H-M 'P 2_1/c'
_symmetry_Int_Tables_number 14
loop_
_symmetry_equiv_pos_site_id
_symmetry_equiv_pos_as_xyz
1 x,y,z
2 -x,y+1/2,-z+1/2
3 -x,-y,-z
4 x,-y-1/2,z-1/2
_cell_length_a 10.971978779451966
_cell_length_b 9.669907611256026
_cell_length_c 18.431100992155550
_cell_angle_alpha 90.000000000000000
_cell_angle_beta 120.811418876778674
_cell_angle_gamma 90.000000000000000
loop_
_atom_site_label
_atom_site_type_symbol
_atom_site_fract_x
_atom_site_fract_y
_atom_site_fract_z
Br1 Br -0.373331427771703 1.093327073407798 0.952660725274075
Br2 Br -0.206904952739551 0.535299696185070 1.050637208601159
Cl1 Cl 0.311117048253925 1.285648469120736 0.815666109493849
O1 O -0.180319229105477 1.060852887949450 0.880362509078662
H1 H -0.108739497210998 1.044273077970660 0.861230098319764
O2 O 0.014594600308880 1.155719353973220 0.763778996867838
O3 O 0.245242522105979 0.701435770385935 0.858221122403796
H3A H 0.160030183413513 0.662825529178573 0.807893878519980
N1 N 0.003253332905233 0.943094762349055 0.856413741667286
N2 N 0.094901095923827 0.945053832146777 0.827760164219854
C1 C -0.093824962546089 0.829662997841138 0.929419888205699
C2 C -0.180513835966959 0.945342664402284 0.920763489471028
C3 C -0.265918671810572 0.936364283177362 0.957034756138012
C4 C -0.271598358383557 0.816804387728668 0.997067603320751
H4 H -0.338759704166391 0.812849054849905 1.024484220238985
C5 C -0.189415828985327 0.702783889270909 1.001967869471897
C6 C -0.099575797368286 0.709022996739481 0.970075864845130
H6 H -0.034184844102469 0.621056456550724 0.974591582166258
C7 C 0.000811307782198 0.833999419622789 0.896790747311375
H7 H 0.069055235497973 0.744613079514852 0.907140591414313
C8 C 0.093281961629310 1.053001669915088 0.780201209735813
C9 C 0.192093582157823 1.035275722501877 0.747618337286139
C10 C 0.292619199705991 1.135632952286421 0.758887838308496
C11 C 0.383529825472599 1.115210003720608 0.727952038455249
H11 H 0.462458485923911 1.193544274587890 0.739258118672912
C12 C 0.372641004374059 0.994527402263244 0.683717331259470
H12 H 0.443640262726786 0.978268999189734 0.659625510736139
C13 C 0.271123309548932 0.894730532131237 0.669903322339779
H13 H 0.261341653799886 0.800913949692244 0.634668610067673
C14 C 0.182170257447274 0.914995344658493 0.702154435699215
H14 H 0.102345895156354 0.837876114340007 0.691650072956806
C15 C 0.371529886017943 0.671006442613906 0.856235362354782
H15A H 0.432892205707980 0.766503378491721 0.867988801812375
H15B H 0.345481276159747 0.629234814338029 0.794557296913407
H15C H 0.436531097068367 0.595446137602410 0.905794724837862
H2 H 0.163895366200436 0.861387047697518 0.841207330296742
#END
##############################################
# Avant-garde Materials Simulation           #
##############################################

data_at2584_mi
_symmetry_cell_setting monoclinic
_symmetry_space_group_name_H-M 'P 2_1/c'
_symmetry_Int_Tables_number 14
loop_
_symmetry_equiv_pos_site_id
_symmetry_equiv_pos_as_xyz
1 x,y,z
2 -x,y+1/2,-z+1/2
3 -x,-y,-z
4 x,-y-1/2,z-1/2
_cell_length_a 13.853839778614825
_cell_length_b 7.502304468698648
_cell_length_c 7.183498300593498
_cell_angle_alpha 90.000000000000000
_cell_angle_beta 95.512527811600975
_cell_angle_gamma 90.000000000000000
loop_
_atom_site_label
_atom_site_type_symbol
_atom_site_fract_x
_atom_site_fract_y
_atom_site_fract_z
Br1 Br 0.901287796343143 0.574456250370717 -0.372047099308965
N1 N 0.571106507707919 0.470893861222582 0.294268350001608
C1 C 0.672153601158255 0.543326389768228 -0.038543245983181
H1A H 0.595095687951132 0.575341421267929 -0.051583641260594
C2 C 0.727320704936719 0.576588625037032 -0.186668562266496
H2A H 0.695305312877849 0.640737143925322 -0.313574096419417
C3 C 0.824916842765146 0.527046402802898 -0.170371540751879
C4 C 0.868024473827102 0.443705975156857 -0.010372100810499
H4A H 0.943373825816500 0.401523245078710 -0.001003770303187
C5 C 0.812681112993321 0.415447223802891 0.138563906551368
H5A H 0.845949113727689 0.353377841589416 0.265891663494251
C6 C 0.714731747380833 0.465100549175553 0.127330797076866
C7 C 0.660439778704431 0.430091527959517 0.288804517286494
H7A H 0.702178265833522 0.363085901023943 0.407711172691788
C8 C 0.526310318670545 0.420420539062882 0.461039037876721
H8A H 0.473030568327419 0.314945352359249 0.420245693015662
H8B H 0.578462668064052 0.363790579072855 0.571146352260084
#END
##############################################
# Avant-garde Materials Simulation           #
##############################################

data_at2585_mi
_symmetry_cell_setting monoclinic
_symmetry_space_group_name_H-M 'P 2_1/c'
_symmetry_Int_Tables_number 14
loop_
_symmetry_equiv_pos_site_id
_symmetry_equiv_pos_as_xyz
1 x,y,z
2 -x,y+1/2,-z+1/2
3 -x,-y,-z
4 x,-y-1/2,z-1/2
_cell_length_a 12.942118226128949
_cell_length_b 7.881612541145858
_cell_length_c 12.563306941005756
_cell_angle_alpha 90.000000000000000
_cell_angle_beta 112.681988606195674
_cell_angle_gamma 90.000000000000000
loop_
_atom_site_label
_atom_site_type_symbol
_atom_site_fract_x
_atom_site_fract_y
_atom_site_fract_z
O1 O 0.265628189124020 0.428941635284691 0.201079433973357
N1 N -0.107338040021487 0.342646202300941 0.410553529965911
C1 C 0.435957039967002 0.316248985881743 0.491527618299054
H1 H 0.391460078542384 0.388810476680492 0.534199336901639
C2 C 0.541732274483619 0.250351011089064 0.555786420207929
H2 H 0.578420835804621 0.268825442066242 0.648825910057785
C3 C 0.600210432219944 0.161519095613046 0.500846230220651
H3 H 0.681636279006812 0.106366122082608 0.551289677292512
C4 C 0.554508609070238 0.141200077477558 0.381029380794799
H4 H 0.600662904268173 0.070026689239036 0.339138117769565
C5 C 0.449827517547275 0.210053358225108 0.316991909079625
H5 H 0.412973965323282 0.197807299608973 0.223476016769597
C6 C 0.388493660611129 0.295738084753313 0.371417543256298
C7 C 0.277191887332603 0.368231725620887 0.297137885484751
C8 C 0.182864303992285 0.363221682343905 0.334378211729503
C9 C 0.084795662853541 0.454021040995801 0.269244798068713
H9 H 0.085314471812271 0.531225055154893 0.197693883258554
C10 C -0.010023924087928 0.448431524095694 0.293861366448647
H10 H -0.082405281603963 0.523006757423083 0.241444578156105
C11 C -0.013014732523766 0.349010773615871 0.387258248504689
C12 C 0.085566247348838 0.257234976707680 0.453241480479772
H12 H 0.088512222367653 0.177669068945650 0.524974269548753
C13 C 0.179970290611059 0.264830921110911 0.427205889968909
H13 H 0.252141890387832 0.189300720137630 0.479358861705269
C14 C -0.114099739902793 0.239032783539175 0.503427491080189
H14A H -0.034414821794508 0.238331720531570 0.577742211036365
H14B H -0.139000773990435 0.107804393609826 0.474932158735635
H14C H -0.176345626681333 0.294620506238834 0.532197576256556
C15 C -0.210323379136762 0.421400425925592 0.332507854281318
H15A H -0.202468244406067 0.560155588225431 0.331545674029079
H15B H -0.277651194031458 0.390445592833400 0.361412598465040
H15C H -0.234240812703801 0.373674460845311 0.243986836702531
#END
##############################################
# Avant-garde Materials Simulation           #
##############################################

data_at2587_mi
_symmetry_cell_setting monoclinic
_symmetry_space_group_name_H-M 'P 2_1/c'
_symmetry_Int_Tables_number 14
loop_
_symmetry_equiv_pos_site_id
_symmetry_equiv_pos_as_xyz
1 x,y,z
2 -x,y+1/2,-z+1/2
3 -x,-y,-z
4 x,-y-1/2,z-1/2
_cell_length_a 6.272184004132831
_cell_length_b 4.681100485739718
_cell_length_c 25.446738847268609
_cell_angle_alpha 90.000000000000000
_cell_angle_beta 93.357137458695234
_cell_angle_gamma 90.000000000000000
loop_
_atom_site_label
_atom_site_type_symbol
_atom_site_fract_x
_atom_site_fract_y
_atom_site_fract_z
Br1 Br 0.303223385770757 0.045820197093994 0.277008722039428
N1 N 0.354062045406137 0.826450026899117 0.442697644011585
C1 C 0.210928182035126 0.408136708529127 0.363224646839166
C2 C 0.129003421228158 0.197350032907285 0.329478761921010
C3 C -0.076005311498061 0.086397790499910 0.333356366748241
C4 C -0.201464512311927 0.190427638721003 0.372594125252106
C5 C -0.122874672758116 0.402677817731217 0.406885374126682
C6 C 0.083810103674415 0.511770808169452 0.402675234232669
C7 C 0.162625566505583 0.731281108144963 0.439962964513863
C8 C 0.405845470568496 1.046442454530780 0.481431076731788
H1 H 0.370139227311659 0.495368741797709 0.359776182727332
H3 H -0.136367990570565 -0.078900974630880 0.306365821241560
H4 H -0.360350649918215 0.101635255060383 0.376340988549398
H5 H -0.222896362287334 0.487965162359615 0.436798177778526
H7 H 0.043129070010847 0.812301919718697 0.466564232335174
H8A H 0.451248169334829 1.241408597081160 0.460637752736886
H8B H 0.268641028926476 1.102123629318986 0.504836872661035
#END
##############################################
# Avant-garde Materials Simulation           #
##############################################

data_at2588_mi
_symmetry_cell_setting monoclinic
_symmetry_space_group_name_H-M 'P 2_1/c'
_symmetry_Int_Tables_number 14
loop_
_symmetry_equiv_pos_site_id
_symmetry_equiv_pos_as_xyz
1 x,y,z
2 -x,y+1/2,-z+1/2
3 -x,-y,-z
4 x,-y+1/2,z+1/2
_cell_length_a 10.062137674939432
_cell_length_b 22.068961496754451
_cell_length_c 5.199100488800604
_cell_angle_alpha 90.000000000000000
_cell_angle_beta 99.781443123258697
_cell_angle_gamma 90.000000000000000
loop_
_atom_site_label
_atom_site_type_symbol
_atom_site_fract_x
_atom_site_fract_y
_atom_site_fract_z
O1 O 0.628949540661110 -0.007337209332895 -0.223723713296618
O2 O 0.470290398794667 0.063473817161905 -0.359437387283271
O3 O 1.081145001228552 0.173608260267689 1.029169130061707
C1 C 0.819532972977469 0.092602830566761 0.412751477850768
C2 C 0.898296685536785 0.056430656433708 0.603765779813787
C3 C 0.985655760110352 0.081184562793663 0.813339725657042
C4 C 0.998191716060411 0.144406427663878 0.835534769470871
C5 C 0.922561297129553 0.181519920414406 0.644861186204824
C6 C 0.834948997018373 0.156089523375465 0.439391928257472
C7 C 0.736063736362800 0.062682245162599 0.193992771380504
C8 C 0.626360624602111 0.083381154469392 0.027636993715604
C9 C 0.569635168303029 0.045455121764672 -0.197722525557961
C10 C 0.553501028003116 0.142075974894938 0.052182394009219
C11 C 0.584868670000814 0.192241279160123 -0.132257452830873
C12 C 1.164932175349367 0.137449916949012 1.225737103188739
C13 C 1.250434888068116 0.180279122845466 1.410873666389545
H1 H 0.583909535709613 -0.028648333930120 -0.394993515734733
H2 H 0.889277494115232 0.007355243132490 0.587151471215766
H3 H 1.044083161592884 0.051570315545022 0.956913576642914
H5 H 0.937817135364962 0.230336980753611 0.658669666846740
H6 H 0.781397036473614 0.185956269013822 0.290893850654119
H7 H 0.766939018235774 0.016401366356903 0.159604529252341
H10A H 0.575434300688482 0.157477536434171 0.255563777199553
H10B H 0.444827058458900 0.132478667726931 0.009246298123163
H11A H 0.561491863042902 0.176966924907258 -0.335282306888923
H11B H 0.691745608722466 0.205075624856549 -0.094348522296221
H11C H 0.524617753956207 0.232807013313683 -0.111897456497055
H12A H 1.227328822955609 0.106796538885504 1.129180412345071
H12B H 1.099291294993145 0.109882357042794 1.328477767394948
H13A H 1.316251160603839 0.207315647839289 1.307662199400832
H13B H 1.314194463154477 0.153791122927976 1.562237174325739
H13C H 1.187420303935959 0.211174139909527 1.502990749177325
#END
##############################################
# Avant-garde Materials Simulation           #
##############################################

data_at2590_mi
_symmetry_cell_setting triclinic
_symmetry_space_group_name_H-M 'P -1'
_symmetry_Int_Tables_number 2
loop_
_symmetry_equiv_pos_site_id
_symmetry_equiv_pos_as_xyz
1 x,y,z
2 -x,-y,-z
_cell_length_a 4.501920540572514
_cell_length_b 12.294243612030142
_cell_length_c 12.825048636416737
_cell_angle_alpha 62.981951341742047
_cell_angle_beta 79.938863304191244
_cell_angle_gamma 82.058213943116229
loop_
_atom_site_label
_atom_site_type_symbol
_atom_site_fract_x
_atom_site_fract_y
_atom_site_fract_z
O1 O 0.249943796734786 0.415316678371509 0.553654559581281
O2 O 0.588858617849904 0.265322218501725 0.631654873764193
O3 O 0.874132620175958 0.145457426855256 1.010701883474530
O4 O 0.713782883388808 0.260870631483168 1.110002690602133
N1 N 0.034429350553739 0.559990420738680 0.652945846358768
N2 N 0.410648332136036 0.351330150880211 0.635101985325051
C1 C 0.384595423282450 0.378865243105172 0.733624236304631
C2 C 0.551527209547677 0.300725070426433 0.825654611084564
H2A H 0.692658783105359 0.225991893005398 0.816072839354440
C3 C 0.538734873019005 0.318686059094161 0.925505478373382
C4 C 0.352444421790824 0.418454970297103 0.932359357694993
H4A H 0.342351377467589 0.432415927298173 1.010744285591397
C5 C 0.190478095820705 0.497087669715721 0.842892425573752
H5A H 0.058990965686620 0.574958101507493 0.849852494632035
C6 C 0.196363280716249 0.481769251731283 0.738660947576041
C7 C -0.158618594688030 0.664902900090111 0.654143069085425
H7A H -0.298151584322464 0.637725463653908 0.740406391514178
H7B H -0.312549116891958 0.687689830177389 0.588563181142904
C8 C 0.011356574479283 0.777032316241531 0.624899032468095
H8A H 0.167340038909837 0.753716860786092 0.690055336599233
H8B H 0.149186107049850 0.802944985226256 0.538521133398002
C9 C -0.210433238155129 0.882765437963455 0.625246414628558
H9A H -0.090956366984940 0.960908476909257 0.611751331381371
H9B H -0.359016469866327 0.854252949867999 0.709500272522187
H9C H -0.355543658389143 0.914465590879103 0.555006099699256
C10 C 0.713290695036560 0.240986141708213 1.024252857788355
C11 C 1.053490412555806 0.064281808843602 1.105187307965645
H11A H 1.139962793239200 0.119601644976827 1.138869087533634
H11B H 1.241416340016339 0.027856740234247 1.060814320983789
C12 C 0.869702339555341 -0.036673329828637 1.202143327587062
H12A H 1.014479865557312 -0.099463255033143 1.268638363814381
H12B H 0.778919673980268 -0.089650240604408 1.166861514920929
H12C H 0.681992481441453 0.000170193492343 1.246278941516138
H1N1 H 0.047949267165234 0.542787054647961 0.581568371055610
#END
##############################################
# Avant-garde Materials Simulation           #
##############################################

data_at2591_mi
_symmetry_cell_setting monoclinic
_symmetry_space_group_name_H-M 'P 2_1/n'
_symmetry_Int_Tables_number 14
loop_
_symmetry_equiv_pos_site_id
_symmetry_equiv_pos_as_xyz
1 x,y,z
2 -x+1/2,y+1/2,-z+1/2
3 -x,-y,-z
4 x-1/2,-y-1/2,z-1/2
_cell_length_a 8.745158616649681
_cell_length_b 8.431595665827990
_cell_length_c 12.326915767197850
_cell_angle_alpha 90.000000000000000
_cell_angle_beta 95.107679686767725
_cell_angle_gamma 90.000000000000000
loop_
_atom_site_label
_atom_site_type_symbol
_atom_site_fract_x
_atom_site_fract_y
_atom_site_fract_z
O1 O 0.609216565536737 0.146826672264272 0.481297686173252
O2 O 0.707741108193890 0.295912057531151 0.649285437782061
O3 O 1.139964446668600 -0.147492904315417 0.750637748978177
O4 O 0.973268411263684 -0.431406809353392 0.679445263312878
O5 O 1.117048780132132 -0.379494760609461 0.546268150542814
N1 N 1.010985049639547 -0.349028933308956 0.603392200809027
C1 C 0.711113698478924 0.033114798016431 0.509604866267762
C2 C 0.717518918268972 -0.102791751953503 0.443684044688649
C3 C 0.817785455937044 -0.224439656507718 0.475072588001784
C4 C 0.914742828940712 -0.210264805193179 0.571446712389445
C5 C 0.918653390121143 -0.074265178505328 0.635346920719519
C6 C 1.034974754557190 -0.050820748743217 0.729229928950431
C7 C 1.026183046868062 0.095883982917465 0.792667652228997
C8 C 0.920151408514009 0.208464397803647 0.766154629609943
C9 C 0.807508625755009 0.190322772647940 0.671941291709298
C10 C 0.813237741012971 0.048265451115229 0.604938922943529
H8 H 0.916860305826857 0.318133618532232 0.812290559245089
H2 H 0.642374352509125 -0.111749028180064 0.368724993167090
H3 H 0.820516275373758 -0.331236537451752 0.425625484743169
H7 H 1.113902982320458 0.110943701474502 0.860243545792221
H1O1 H 0.626274144514424 0.230565808979992 0.541646482707014
#END
##############################################
# Avant-garde Materials Simulation           #
##############################################

data_at2592_100K_mi
_symmetry_cell_setting orthorhombic
_symmetry_space_group_name_H-M 'P b c a'
_symmetry_Int_Tables_number 61
loop_
_symmetry_equiv_pos_site_id
_symmetry_equiv_pos_as_xyz
1 x,y,z
2 -x+1/2,-y,z+1/2
3 -x,y+1/2,-z+1/2
4 x+1/2,-y+1/2,-z
5 -x,-y,-z
6 x+1/2,y,-z+1/2
7 x,-y+1/2,z+1/2
8 -x+1/2,y+1/2,z
_cell_length_a 14.380617690107753
_cell_length_b 7.747210713948002
_cell_length_c 31.851902573171021
_cell_angle_alpha 90.000000000000000
_cell_angle_beta 90.000000000000000
_cell_angle_gamma 90.000000000000000
loop_
_atom_site_label
_atom_site_type_symbol
_atom_site_fract_x
_atom_site_fract_y
_atom_site_fract_z
Cl1 Cl 0.632718919331462 0.159575446283971 0.510742705925287
Cl2 Cl 0.483832886246870 0.125024849935600 0.665160632554150
Cl3 Cl 1.072358819344927 0.690602309733885 0.957923479619354
Cl4 Cl 0.781735767981643 0.287341817613409 0.917178046501475
O1 O 0.638466536930148 0.403004468736064 0.778435715810152
C1 C 0.571315769040734 0.203241909028275 0.632760093626196
C2 C 0.566352748547161 0.159260563294183 0.590359802338592
H2A H 0.509654547719548 0.079331359999133 0.578857395206690
C3 C 0.634999967521844 0.219371176786950 0.563113342195915
C4 C 0.705811446943650 0.327324285996754 0.577483883852636
H4A H 0.756524317274615 0.379724373597372 0.555660950404383
C5 C 0.710649100964693 0.365753172132715 0.619937315422959
H5A H 0.765509592724330 0.451525214091816 0.630637478298271
C6 C 0.645675577442929 0.302207485396325 0.649372564296786
C7 C 0.652943938302811 0.338169436291589 0.694115468303092
H7A H 0.587831264847663 0.343354507487396 0.711650908455303
C8 C 0.731619067913303 0.361048288457850 0.717273058065466
C9 C 0.828840669386013 0.344705870181945 0.700024975642849
H9A H 0.847400200890873 0.464950984600691 0.683550064795673
H9B H 0.830410831455143 0.241830181239908 0.676206120078739
C10 C 0.902075867132271 0.314825874216925 0.733819039716154
H10A H 0.971713903854632 0.319124742693838 0.719905527528168
H10B H 0.893645395949407 0.187108231493780 0.748346913757477
C11 C 0.894003678459136 0.455781345890417 0.767092013560437
H11A H 0.949925487956376 0.444906392203857 0.790298585353784
H11B H 0.902824864661947 0.582835905161072 0.751993420952451
C12 C 0.801296966334629 0.445162880380934 0.788741580944732
C13 C 0.718093835931916 0.401524913222770 0.762909351958012
C14 C 0.788678903642703 0.462954471583737 0.830835047793858
H14A H 0.719344083465405 0.434647464897477 0.843005352490160
C15 C 0.858875200888527 0.514034667470881 0.861383053137451
C16 C 0.925665121940464 0.641594692509926 0.852058496968922
H16A H 0.922616651349825 0.705710160710463 0.821722679831763
C17 C 0.991177592560095 0.696089998968352 0.881224993060589
H17A H 1.041230912450298 0.795849945291849 0.873190109080690
C18 C 0.990727381582213 0.623406365876059 0.921226384229869
C19 C 0.925380021530938 0.498734176992519 0.932394975135308
H19A H 0.925176228320358 0.443149047282362 0.963714533430439
C20 C 0.860624245676848 0.445886419715950 0.902531004634082
#END
##############################################
# Avant-garde Materials Simulation           #
##############################################

data_at2592_298K_mi
_symmetry_cell_setting orthorhombic
_symmetry_space_group_name_H-M 'P b c a'
_symmetry_Int_Tables_number 61
loop_
_symmetry_equiv_pos_site_id
_symmetry_equiv_pos_as_xyz
1 x,y,z
2 -x+1/2,-y,z+1/2
3 x+1/2,-y+1/2,-z
4 -x,y+1/2,-z+1/2
5 -x,-y,-z
6 x-1/2,y,-z-1/2
7 -x-1/2,y-1/2,z
8 x,-y-1/2,z-1/2
_cell_length_a 14.450638292217496
_cell_length_b 7.811186643909934
_cell_length_c 31.532679723382344
_cell_angle_alpha 90.000000000000000
_cell_angle_beta 90.000000000000000
_cell_angle_gamma 90.000000000000000
loop_
_atom_site_label
_atom_site_type_symbol
_atom_site_fract_x
_atom_site_fract_y
_atom_site_fract_z
Cl1 Cl -0.373886772952558 0.131435779276381 -0.492774245106627
Cl2 Cl -0.517511902114439 0.111497223087569 -0.335702993915180
Cl3 Cl 0.071214703921701 0.675668945123428 -0.043781776816622
Cl4 Cl -0.217197502513447 0.271587048504313 -0.083561436482795
O1 O -0.362631636217163 0.389606058461779 -0.223689824211178
C1 C -0.431170279953015 0.184866183820037 -0.369400274951226
C2 C -0.437552999331563 0.138114067842155 -0.411964788182243
H2A H -0.494677064362052 0.059091677760503 -0.422889293463234
C3 C -0.369717222407759 0.194390949619930 -0.440156191180804
C4 C -0.298198217245358 0.300874500657310 -0.426530581811224
H4A H -0.248074179495752 0.350231419958113 -0.449094575180233
C5 C -0.291939676604314 0.342124352614634 -0.383860293600102
H5A H -0.236514896711646 0.426678806028932 -0.373761714029911
C6 C -0.356261326954881 0.282992433497483 -0.353513235304185
C7 C -0.348255728898053 0.321933145727673 -0.308547364066151
H7A H -0.412830067897056 0.328422093278600 -0.290702607343918
C8 C -0.269856641970795 0.345532266375058 -0.285321075985769
C9 C -0.173153415072486 0.328618533180704 -0.302724833562120
H9A H -0.154722591180402 0.447264869097899 -0.319630512566132
H9B H -0.171702415204261 0.225866895181788 -0.326572356625105
C10 C -0.100275675605935 0.299710965330768 -0.268537105182903
H10A H -0.108626371501643 0.173331027221490 -0.253758448147835
H10B H -0.030965602103732 0.303719434233080 -0.282556104918135
C11 C -0.108222415597686 0.439764752357044 -0.235022387547157
H11A H -0.052615253958102 0.428772097323381 -0.211572657899556
H11B H -0.099166022097371 0.565449877282858 -0.250348087183655
C12 C -0.200586156796032 0.429823961668165 -0.213218468099568
C13 C -0.283355000071531 0.387001924189081 -0.239314768866989
C14 C -0.213200956069909 0.447532240293869 -0.170717062691405
H14A H -0.282167210935749 0.419546304580804 -0.158410619431827
C15 C -0.143214871127942 0.498851928434642 -0.140024331787662
C16 C -0.077885633664675 0.626893795405204 -0.149672274401978
H16A H -0.082100332024980 0.690894552176760 -0.180228935726576
C17 C -0.012298944809693 0.681774741839881 -0.120533787756243
H17A H 0.036519217070271 0.782064220504628 -0.128788357428573
C18 C -0.011083365435032 0.608662044002917 -0.080272183980770
C19 C -0.075036073953151 0.483653695143489 -0.068747759164231
H19A H -0.073852306267875 0.427850529857591 -0.037210992383118
C20 C -0.140042638088205 0.430632993228423 -0.098574336352724
#END
##############################################
# Avant-garde Materials Simulation           #
##############################################

data_at2594_mi
_symmetry_cell_setting monoclinic
_symmetry_space_group_name_H-M 'P 2_1/c'
_symmetry_Int_Tables_number 14
loop_
_symmetry_equiv_pos_site_id
_symmetry_equiv_pos_as_xyz
1 x,y,z
2 -x,y+1/2,-z+1/2
3 -x,-y,-z
4 x,-y-1/2,z-1/2
_cell_length_a 16.003480498007470
_cell_length_b 6.708187588556798
_cell_length_c 29.962000025019432
_cell_angle_alpha 90.000000000000000
_cell_angle_beta 121.391374014028116
_cell_angle_gamma 90.000000000000000
loop_
_atom_site_label
_atom_site_type_symbol
_atom_site_fract_x
_atom_site_fract_y
_atom_site_fract_z
O1A O 1.011433964794714 0.506744068927682 0.906874727032793
O2A O 0.868434561857941 0.530321280150641 0.905378475439826
O3A O 0.570572129906672 0.539410988489783 0.734401270926548
O4A O 0.567632774192093 0.544780948197064 0.660434106538434
N1A N 0.614119522560802 0.540346037320050 0.709877300661247
N2A N 0.731375426309315 0.544013155325163 0.660791083085944
H2NA H 0.656629392964494 0.547955444494951 0.642169735190784
C1A C 0.765461540656759 0.531595027501068 0.792995591304149
H1A H 0.720214229812619 0.532496419557519 0.810174100422397
C2A C 0.719039191562455 0.535972735682945 0.738484808201954
C3A C 0.774810979575418 0.536338075547157 0.712995757146804
C4A C 0.878580011050720 0.528505660959621 0.746979023325589
H4A H 0.924614857278136 0.526170266892626 0.730367458544557
C5A C 0.922372776247281 0.524047554220907 0.800300245244527
H5A H 1.001695694616739 0.518993110172967 0.824473206429465
C6A C 0.866567827026873 0.526063515185045 0.824582615275056
C7A C 0.912597820495078 0.521792332194447 0.881862624633870
C8A C 1.062496431085439 0.501069808184168 0.963621765999630
H8A H 1.034583821519809 0.374897031621689 0.975358317805052
H8B H 1.045187295366987 0.637877808655564 0.977259259889615
C9A C 1.170643269875267 0.482316581300866 0.984467753078853
H9A H 1.210183825323235 0.482483049509842 1.027296577739066
H9B H 1.197022755747970 0.606811903037166 0.971396933097219
H9C H 1.187062093418349 0.343056516727497 0.971402091728241
C10A C 0.775397999043043 0.548636409704978 0.627760929370661
C11A C 0.831109416616384 0.354275932563002 0.633409803813600
H11A H 0.781310562899579 0.226824196582004 0.622425759154636
H11B H 0.893369553805096 0.331456456924587 0.673112147727314
H11C H 0.860879677885842 0.360107212215328 0.607721565753048
C12A C 0.687584639226030 0.564059411721956 0.571506108463661
H12A H 0.637591911832828 0.437673678908407 0.562262674386978
H12B H 0.713231591638557 0.561849961759107 0.543965853870596
H12C H 0.647960141931922 0.704165822272151 0.566100433704857
C13A C 0.839792037219376 0.734542346830632 0.639497385883065
H13A H 0.900108559118436 0.741587413658542 0.680195924904289
H13B H 0.795010502000484 0.869304980413590 0.630409833258965
H13C H 0.872752905054105 0.731955942778974 0.615326246646385
O1B O 0.493116419733026 0.438391396002020 0.103830406843683
O2B O 0.636132952681869 0.452347975486494 0.104693921244956
O3B O 0.934440258059921 0.475086494807727 0.273752053144934
O4B O 0.939702350483163 0.476121219063785 0.348411703268625
N1B N 0.892177088659949 0.473444784572073 0.298932972508724
N2B N 0.776854390338014 0.473028359748250 0.349364415753296
H2NB H 0.851550962807396 0.476330441806312 0.367765824981881
C1B C 0.739816371248412 0.462938576492303 0.216503047055954
H1B H 0.784128978761340 0.462307779932706 0.198777768456024
C2B C 0.787350757810916 0.468380961195647 0.271036111333626
C3B C 0.732623121833449 0.468771575240895 0.297076470727202
C4B C 0.628767758980432 0.464746486649409 0.263638084955558
H4B H 0.583158476135326 0.465963915914478 0.280483719142225
C5B C 0.583779960615392 0.459429925143712 0.210275609384170
H5B H 0.504350385082614 0.456548549317085 0.186606495124094
C6B C 0.638670798584411 0.457895411063660 0.185492443504940
C7B C 0.591980786720351 0.450135766674445 0.128252250535994
C8B C 0.439646783059619 0.428199453557527 0.047095179564993
H8C H 0.372155258498887 0.348948239532299 0.036893206258216
H8D H 0.482054991472832 0.338493287807878 0.035242625096395
C9B C 0.418468373047461 0.633916379225192 0.022743661774278
H9D H 0.378348881916939 0.619709712530450 -0.019968323545616
H9E H 0.486661986590533 0.714917411849631 0.035213707047251
H9F H 0.374454858481576 0.721686350534983 0.033930165152152
C10B C 0.733458286178236 0.470780165655378 0.382700910587005
C11B C 0.674954520936944 0.278232071681753 0.374405813008798
H11D H 0.611411021875120 0.264782827156035 0.334720497429037
H11E H 0.646745029458623 0.277880285120725 0.400795227033035
H11F H 0.722420144651080 0.148238481331763 0.382926276611007
C12B C 0.822032820423068 0.474407122263526 0.438970877269108
H12D H 0.865329388399359 0.610390112028895 0.445862807451536
H12E H 0.868460449712875 0.343099837556683 0.446338479906219
H12F H 0.796978395795487 0.472011096777879 0.466765445497462
C13B C 0.671050562686929 0.657735759169816 0.373738961470942
H13D H 0.715829320257151 0.791921702175276 0.381923581241087
H13E H 0.642676315760546 0.653645699146677 0.400056743966797
H13F H 0.607430590335901 0.666936294189860 0.333968352159744
#END
##############################################
# Avant-garde Materials Simulation           #
##############################################

data_at2597_H_mi
_symmetry_cell_setting orthorhombic
_symmetry_space_group_name_H-M 'P n a 2_1'
_symmetry_Int_Tables_number 33
loop_
_symmetry_equiv_pos_site_id
_symmetry_equiv_pos_as_xyz
1 x,y,z
2 -x,-y,z+1/2
3 x+1/2,-y+1/2,z
4 -x+1/2,y+1/2,z+1/2
_cell_length_a 8.161067564276721
_cell_length_b 5.433178255838484
_cell_length_c 38.657674273155472
_cell_angle_alpha 90.000000000000000
_cell_angle_beta 90.000000000000000
_cell_angle_gamma 90.000000000000000
loop_
_atom_site_label
_atom_site_type_symbol
_atom_site_fract_x
_atom_site_fract_y
_atom_site_fract_z
S1 S 0.068571597084331 0.582129603179212 0.350359543880458
N5 N -0.010318057656556 0.221772580457707 0.397378264242201
C11 C 0.067881917239112 0.427990479079070 0.389586439532502
N6 N 0.155129681380558 0.509621655133055 0.417681920751601
C1 C -0.101228827619405 0.315262423034416 0.606688742151977
H1A H -0.020752958293651 0.165349688225471 0.598893529855541
C7 C -0.051625269430817 0.520829092820868 0.550173870396704
N4 N 0.030772797891764 0.163634302860054 0.431211680435868
C13 C -0.086681601099371 0.448751594600432 0.290681728198242
N1 N -0.040090300292963 0.731595548407636 0.530736654320928
C3 C -0.268823969495192 0.508008688787204 0.650628533997431
H3A H -0.320629110161074 0.508840092860854 0.676577284153838
N2 N 0.049054255302324 0.687967245998290 0.503058576661175
C5 C -0.233817124445706 0.704216022589853 0.594958151572266
H5B H -0.257559407401230 0.857118573545377 0.577546764673260
C14 C -0.004130060701259 0.287561716301226 0.268415991690807
H14A H 0.058207279976376 0.127075135329900 0.278950983699820
N3 N 0.094520464636942 0.448741006728984 0.504428391812188
C16 C -0.083525923268652 0.532917940602749 0.219027205901633
H16A H -0.081852670451040 0.565479642993944 0.191231403984235
N7 N 0.258689935774290 0.713438419542969 0.417201577113871
C2 C -0.168821531163360 0.314252384908305 0.639761829606688
H2B H -0.142063263880376 0.161759896301132 0.657137375821732
C4 C -0.302032122107545 0.701681094751206 0.627987909887111
H4B H -0.381478432010395 0.852166986949621 0.635970191089502
C6 C -0.131931115784443 0.511674900102393 0.583942603506536
C17 C -0.165311363961004 0.695436366685698 0.241020513360174
H17A H -0.229683603639880 0.854832412569095 0.230742609345189
C10 C 0.129030688589675 0.337066960566771 0.443096266082584
C18 C -0.166100847922258 0.654370350362394 0.276627579820814
H18A H -0.229914230082174 0.782475029505020 0.293648408532076
C8 C 0.034655452162360 0.337451542941384 0.533038921696590
H8A H 0.051668924762101 0.142873023987913 0.538128748792106
C15 C -0.002305252066314 0.329135568118473 0.232829017408988
H15A H 0.063109038933724 0.201786747923235 0.215995753497730
C9 C 0.203412400450057 0.343519739198747 0.478217821834925
H9A H 0.230187447773515 0.155072396431832 0.486520206175141
H9B H 0.317751149585355 0.449263236254401 0.478031090991125
C12 C -0.091211893922097 0.398895304056649 0.328875249864056
H12A H -0.067530759195448 0.205016433819449 0.334777768554947
H12B H -0.208722824528268 0.451003121503650 0.340521891773766
H7A H 0.207325135519139 0.851414071715656 0.431628483247102
H7B H 0.370885626379598 0.658650684700195 0.426323520084582
#END
##############################################
# Avant-garde Materials Simulation           #
##############################################

data_at2603_mi
_symmetry_cell_setting monoclinic
_symmetry_space_group_name_H-M 'P 2_1/n'
_symmetry_Int_Tables_number 14
loop_
_symmetry_equiv_pos_site_id
_symmetry_equiv_pos_as_xyz
1 x,y,z
2 -x+1/2,y+1/2,-z+1/2
3 -x,-y,-z
4 x-1/2,-y-1/2,z-1/2
_cell_length_a 6.651141582705050
_cell_length_b 7.147189652689781
_cell_length_c 26.208229088217777
_cell_angle_alpha 90.000000000000000
_cell_angle_beta 96.086092983338318
_cell_angle_gamma 90.000000000000000
loop_
_atom_site_label
_atom_site_type_symbol
_atom_site_fract_x
_atom_site_fract_y
_atom_site_fract_z
O1 O 0.779556064859896 0.859800211940190 0.104137504929785
O2 O 0.522670132305224 0.574309526910525 0.161956985375765
C1 C 0.755699455595986 0.361335485434018 0.075573147376916
H1A H 0.756924033604005 0.309272950676258 0.114662287886665
C2 C 0.753593807129980 0.235326304962267 0.035240551554207
H2A H 0.755101923405627 0.085995594316210 0.043609342439704
C3 C 0.746977159142294 0.298547266696297 -0.015606432248941
C4 C 0.746210700610416 0.492126264648066 -0.024903225353722
H4A H 0.738804859251301 0.542002554354212 -0.064321142216313
C5 C 0.752047014109712 0.618596248039980 0.015273051603191
H5A H 0.750936520915927 0.768506078793183 0.008000925872901
C6 C 0.754975394692253 0.554837986601702 0.066104862621229
C7 C 0.756107968676569 0.688492269871140 0.108452961288928
C8 C 0.701686129205122 0.620134161577846 0.160763135434350
C9 C 0.851678006973715 0.630612760674893 0.205827050825906
C10 C 1.051152158410495 0.689161306076737 0.201545073132260
H10A H 1.098755554596160 0.722938699869904 0.164161386498604
C11 C 1.188210734332585 0.706787986375486 0.245030278430492
H11A H 1.341452920159326 0.753789536333606 0.241063138857235
C12 C 1.131201930366512 0.665842059082817 0.293871268267566
C13 C 0.933961000550190 0.600683274329679 0.297713346850880
H13A H 0.888723359116586 0.562567784030153 0.335133517863702
C14 C 0.795621829766401 0.583687062012115 0.254443908371664
H14A H 0.642291656630014 0.534664718175639 0.257388916842961
C15 C 0.742096680671208 0.161546075676166 -0.059050093992068
H15A H 0.687455645148548 0.227488239725466 -0.095668622768580
H15B H 0.643451269904415 0.042360033289258 -0.052877000235010
H15C H 0.894215065821563 0.105708901502982 -0.062492686865512
C16 C 1.279148612756755 0.691636201369531 0.340601335578965
H16A H 1.207162356642745 0.672004998031598 0.375886770764611
H16B H 1.343605885440662 0.833060461800701 0.341064535111824
H16C H 1.405711821426732 0.592359549932251 0.341080166978153
#END
##############################################
# Avant-garde Materials Simulation           #
##############################################

data_bg2191_mi
_symmetry_cell_setting orthorhombic
_symmetry_space_group_name_H-M 'P b c a'
_symmetry_Int_Tables_number 61
loop_
_symmetry_equiv_pos_site_id
_symmetry_equiv_pos_as_xyz
1 x,y,z
2 -x+1/2,-y,z+1/2
3 -x,y+1/2,-z+1/2
4 x+1/2,-y+1/2,-z
5 -x,-y,-z
6 x-1/2,y,-z-1/2
7 x,-y-1/2,z-1/2
8 -x-1/2,y-1/2,z
_cell_length_a 8.703877148839899
_cell_length_b 12.694765033626902
_cell_length_c 20.706591194605359
_cell_angle_alpha 90.000000000000000
_cell_angle_beta 90.000000000000000
_cell_angle_gamma 90.000000000000000
loop_
_atom_site_label
_atom_site_type_symbol
_atom_site_fract_x
_atom_site_fract_y
_atom_site_fract_z
C1 C 0.103247353583061 0.895945992390237 0.403855124187541
C2 C 0.190182893872610 0.986378433430318 0.397359606736980
H2 H 0.206319627630252 1.020575873570640 0.349627116624674
C3 C 0.256427163804939 1.036910113001590 0.451223371068204
H3 H 0.324065213089978 1.108052434531143 0.444650344840585
C4 C 0.235125363611984 0.996606586345200 0.512155728808873
H4 H 0.285116806888646 1.035606722060406 0.554076686467313
C5 C 0.148260271627944 0.903383612807237 0.521342589075733
C6 C 0.127993702530157 0.860119419340871 0.583778544515199
H6 H 0.178371338736927 0.900318729461900 0.624994740274419
C7 C 0.046565227783017 0.768320892928670 0.592649232942324
H7 H 0.034214477552125 0.735708001354867 0.640935949631527
C8 C -0.020380040287682 0.717148805328036 0.539189589087458
H8 H -0.084424527330470 0.644491857640337 0.546279104177015
C9 C -0.005051048088260 0.757988429445371 0.477763837008444
H9 H -0.059578844464137 0.716913992845405 0.437782410833904
C10 C 0.080448347511777 0.851419565023217 0.466592184943447
C11 C 0.035273883008587 0.843055348994983 0.344494350771992
H11 H -0.079070964138432 0.811254709527192 0.355100120350810
C12 C 0.140938355726941 0.755038960612355 0.315573283809293
H12 H 0.228887263768349 0.730475043284477 0.350471100630105
C13 C 0.138140517445744 0.893260117491878 0.245325147980181
C14 C 0.056955540523731 0.656343713806262 0.291715943903048
N1 N 0.027372819497916 0.912307256207236 0.288636566020274
H1 H -0.031125509709407 0.982631614996432 0.287229523259446
O1 O -0.026856308194342 0.612829283587844 0.337771173559809
H1A H -0.081698704483457 0.545332955519641 0.321589492271131
O2 O 0.073073009740579 0.621750143030588 0.236703598795319
O3 O 0.218263076466922 0.804405203716780 0.261655100538177
O4 O 0.171661702487296 0.944051995865809 0.195977456701241
#END
##############################################
# Avant-garde Materials Simulation           #
##############################################

data_bg2193_mi
_symmetry_cell_setting triclinic
_symmetry_space_group_name_H-M 'P -1'
_symmetry_Int_Tables_number 2
loop_
_symmetry_equiv_pos_site_id
_symmetry_equiv_pos_as_xyz
1 x,y,z
2 -x,-y,-z
_cell_length_a 8.873795906243467
_cell_length_b 9.478694297413385
_cell_length_c 13.207306754245817
_cell_angle_alpha 93.113384692241226
_cell_angle_beta 107.609663147480802
_cell_angle_gamma 94.306572015693462
loop_
_atom_site_label
_atom_site_type_symbol
_atom_site_fract_x
_atom_site_fract_y
_atom_site_fract_z
O2 O 0.440037021801500 0.355985199773915 0.421072039022122
O1 O 0.993268644412701 0.652017816353165 0.906420786925160
H1 H 1.014977739731080 0.722452856531942 0.852540413319302
N1 N 0.981971201951023 0.851703317728715 0.790261642504283
N2 N 0.959815118771739 0.776397358571914 0.577213734332471
N3 N 0.731793354916569 0.547645453473449 0.443035247792629
C1 C 0.787621570464123 0.812198200489865 0.878057440825525
C2 C 0.860775850022178 0.692323060167666 0.924497005637622
C3 C 0.793693458234664 0.614807691152613 0.990426178803080
H3 H 0.854122194925788 0.526362401305968 1.027844115447353
C4 C 0.653399498113385 0.651055516903311 1.006083613547611
H4 H 0.602559742932696 0.588863371837780 1.057026494365019
C5 C 0.574577256294187 0.765492185999761 0.958169534533701
C6 C 0.644614331783298 0.844773842545042 0.895856195436549
H6 H 0.586841302297676 0.934263258835742 0.858013422872180
C7 C 0.421701528018328 0.801177208051244 0.975844757064655
H7A H 0.442628463797258 0.852358039340554 1.056212657611117
H7B H 0.339846783350170 0.705803326026505 0.968993596486217
H7C H 0.361117155063578 0.874022876478718 0.918778437878935
C8 C 0.858591725978516 0.896043198910560 0.811774064609940
C9 C 0.790666580963741 1.027650078002981 0.768465144948335
C10 C 0.808722240999565 1.152551395505331 0.834423196479950
H10 H 0.867419720286382 1.153405890945828 0.919802623317395
C11 C 0.755146000611029 1.277207671083267 0.790650126391303
H11 H 0.772741034661642 1.374484037173931 0.842346995437780
C12 C 0.680402236966551 1.277081854800611 0.681180730610660
H12 H 0.637888409605261 1.373802616803932 0.646421035613255
C13 C 0.659288544417288 1.151742647028351 0.615648246883623
H13 H 0.598704378451854 1.151532364611151 0.530568042697725
C14 C 0.715115716725807 1.027476340149694 0.658645905045332
H14 H 0.701277789360657 0.929333010447377 0.608242472482205
C15 C 1.072484704862208 0.931375220359691 0.738495078422382
C16 C 1.174962560522514 1.048461037668560 0.795162338109910
H16 H 1.173662778389402 1.080781450335499 0.875236228048094
C17 C 1.277275158275033 1.122011455626060 0.750329784521012
H17 H 1.354318267618241 1.214092981594249 0.794533321616504
C18 C 1.277055160469483 1.079845769323953 0.647358475325439
H18 H 1.353777864571232 1.138942791517083 0.610802246010844
C19 C 1.174441070930633 0.965326878831353 0.590226173504320
H19 H 1.168476452331606 0.938888946164030 0.507927247438721
C20 C 1.071286294884348 0.887436149259311 0.633980156433533
C21 C 0.979267834362315 0.713146895015730 0.493590713351425
H21 H 1.084548808782178 0.736934992712777 0.467617467835210
C22 C 0.867314213295967 0.604178255488548 0.425957411404609
C23 C 0.879722923438987 0.535340981483799 0.331757340116575
H23 H 0.976117771752375 0.557220476012419 0.298657977193398
C24 C 0.748434961520684 0.435392397732494 0.292416832519796
H24 H 0.720384574765885 0.361085312951524 0.222543209830171
C25 C 0.657221833057891 0.443482679175412 0.362926581426677
C26 C 0.517314755006158 0.353321733003214 0.356701694087344
H26 H 0.480833507346892 0.274300072802114 0.286692120887561
H3A H 0.686579447076519 0.581814155079881 0.502167111419384
#END
##############################################
# Avant-garde Materials Simulation           #
##############################################

data_bg2195_mi
_symmetry_cell_setting orthorhombic
_symmetry_space_group_name_H-M 'P n a 2_1'
_symmetry_Int_Tables_number 33
loop_
_symmetry_equiv_pos_site_id
_symmetry_equiv_pos_as_xyz
1 x,y,z
2 -x,-y,z+1/2
3 x+1/2,-y+1/2,z
4 -x+1/2,y+1/2,z+1/2
_cell_length_a 14.454778118431205
_cell_length_b 12.909914911233574
_cell_length_c 3.727212116511406
_cell_angle_alpha 90.000000000000000
_cell_angle_beta 90.000000000000000
_cell_angle_gamma 90.000000000000000
loop_
_atom_site_label
_atom_site_type_symbol
_atom_site_fract_x
_atom_site_fract_y
_atom_site_fract_z
O1 O 0.609411950339532 0.526908171692267 1.085418833391389
O2 O 0.408925383685662 0.786841715704723 1.427263151736729
N1 N 0.491973809650396 0.639223857231145 1.271428036864977
H1 H 0.449822094754100 0.583395173218754 1.383883166015004
N2 N 0.693571678786509 1.020819897416790 0.850407869532560
H2A H 0.649359522110075 1.081633306051066 0.887550328517063
H2B H 0.755850683741699 1.033822570472941 0.730381343285221
C1 C 0.578630541368873 0.616372437052107 1.123325000064459
C2 C 0.707801024189916 0.737453612160722 0.882428492067986
H2 H 0.756126307246384 0.676769087365096 0.806432602027111
C3 C 0.730926436800482 0.840085854587581 0.828858891330736
H3 H 0.797352447160851 0.859452048515304 0.710096497604949
C4 C 0.669023656398294 0.921801268757201 0.917469420946370
C5 C 0.581902425866370 0.897340229110103 1.075722228424399
H5 H 0.534425695145006 0.958963619044602 1.152397900166893
C6 C 0.477382280952973 0.745559498673587 1.292101251503798
C7 C 0.560840769223646 0.794586401489427 1.129262709415609
C8 C 0.621826803418492 0.714474445079814 1.033372277104748
#END
##############################################
# Avant-garde Materials Simulation           #
##############################################

data_bg2196_mi
_symmetry_cell_setting monoclinic
_symmetry_space_group_name_H-M 'P 2_1/n'
_symmetry_Int_Tables_number 14
loop_
_symmetry_equiv_pos_site_id
_symmetry_equiv_pos_as_xyz
1 x,y,z
2 -x+1/2,y+1/2,-z+1/2
3 -x,-y,-z
4 x-1/2,-y-1/2,z-1/2
_cell_length_a 4.843414526030037
_cell_length_b 23.769770178106370
_cell_length_c 10.069263557937214
_cell_angle_alpha 90.000000000000000
_cell_angle_beta 89.716236567325907
_cell_angle_gamma 90.000000000000000
loop_
_atom_site_label
_atom_site_type_symbol
_atom_site_fract_x
_atom_site_fract_y
_atom_site_fract_z
C1 C 0.516811478681371 0.583279786218863 0.913207441593716
C2 C 0.373777405217926 0.595209639067947 0.795387193962944
C3 C 0.415826237188244 0.563154979919777 0.681194686793557
H3 H 0.302443289972493 0.573837622318477 0.591737333083197
C4 C 0.604361501606995 0.518893467227206 0.682801061900930
H4 H 0.639678097962979 0.494213727282500 0.593290205403947
C5 C 0.748044012983721 0.506440233976496 0.798840377729702
H5 H 0.891599024697820 0.471259134206816 0.801730654379813
C6 C 0.703833054386197 0.538297331358492 0.912706786711708
H6 H 0.811613454371153 0.528568294212341 1.003925673159496
C7 C 0.655579558134190 0.629089426922397 1.121755418038123
C8 C 0.548686055295918 0.662513911292326 1.236851863667909
C9 C 0.651201682894144 0.652981107343151 1.366226123838803
C10 C 0.544707240554607 0.685933828492391 1.469768395295377
H10 H 0.619429438851470 0.678300804389634 1.570062738007657
C11 C 0.345681053074310 0.727218476007502 1.448058310819572
H11 H 0.266033474689564 0.751551908144273 1.531456609202285
C12 C 0.247412389064513 0.736713357114431 1.320101833708081
H12 H 0.090049194159756 0.768508869308325 1.302338474781936
C13 C 0.349173415614616 0.704350996230334 1.215507457111583
H13 H 0.273263993286970 0.711708719030688 1.115418219433323
C14 C 0.860868949158874 0.608374814695254 1.397843570040159
H14A H 1.064486220675097 0.619429379242914 1.357581219267458
H14B H 0.804135664352271 0.567614221497687 1.354679138008599
H14C H 0.877194908790130 0.603394324716210 1.505664161568331
N1 N 0.463715711462154 0.614907349702649 1.028707427332195
H1N H 0.260079603500223 0.623976579880394 1.048951294754172
O1 O 0.903874604759801 0.615909206062619 1.111819355658711
Cl1 Cl 0.146799720569186 0.651749575105734 0.790237602078838
#END
##############################################
# Avant-garde Materials Simulation           #
##############################################

data_bh2172_mi
_symmetry_cell_setting orthorhombic
_symmetry_space_group_name_H-M 'P b c n'
_symmetry_Int_Tables_number 60
loop_
_symmetry_equiv_pos_site_id
_symmetry_equiv_pos_as_xyz
1 x,y,z
2 -x+1/2,-y+1/2,z+1/2
3 -x,y,-z+1/2
4 x+1/2,-y+1/2,-z
5 -x,-y,-z
6 x-1/2,y-1/2,-z-1/2
7 x,-y,z-1/2
8 -x-1/2,y-1/2,z
_cell_length_a 12.928123934877958
_cell_length_b 21.057479677567983
_cell_length_c 8.963187440082203
_cell_angle_alpha 90.000000000000000
_cell_angle_beta 90.000000000000000
_cell_angle_gamma 90.000000000000000
loop_
_atom_site_label
_atom_site_type_symbol
_atom_site_fract_x
_atom_site_fract_y
_atom_site_fract_z
C1 C 0.793490848402723 0.888000750753446 0.981161803248281
C2 C 0.774947932101738 0.840101512831826 1.086598000176738
C3 C 0.672293467115874 0.820740311409675 1.108021388923449
H3 H 0.654539271393678 0.783248599709514 1.187789468002264
C4 C 0.591969685466493 0.848019844190359 1.027752544841909
H4 H 0.512961056024164 0.832250415833585 1.047258873528768
C5 C 0.612871219794261 0.895167174400698 0.923277768346840
H5 H 0.549474588954829 0.916558525657735 0.861322211010277
C6 C 0.713886243872865 0.916192114903060 0.897207493832519
C7 C 0.735768184954246 0.966195029872965 0.779750111410384
H7 H 0.801125300776440 0.995876914766475 0.816807874771290
C8 C 0.645481012961731 1.011854403897900 0.754860942651651
H8A H 0.582093869146495 0.989323941047348 0.693005276768247
H8B H 0.671058104028453 1.052564604692424 0.688795442010438
H8C H 0.614342207214462 1.029855707264672 0.860577118024814
C9 C 0.769011266872249 0.934198080103343 0.633207868840618
H9A H 0.834091133181371 0.901422666917286 0.649315578451202
H9B H 0.792304220379040 0.969999969597913 0.551083557490836
H9C H 0.704611428137203 0.906733746626181 0.586090821512462
C10 C 0.859365915668722 0.808243978876518 1.177474043978513
H10 H 0.934919309714297 0.827497200942955 1.144628352105198
C11 C 0.844951293199838 0.821781047442554 1.344472268638266
H11A H 0.849532617178317 0.872890837512380 1.366806876751189
H11B H 0.904252113518236 0.797726683343053 1.411382786676604
H11C H 0.769649360638421 0.804556126570281 1.383621021814127
C12 C 0.861367538733830 0.736651310252573 1.145161854506588
H12A H 0.788286893699873 0.714021898627225 1.177510914544902
H12B H 0.923339226983411 0.713562472469321 1.208558367274564
H12C H 0.874381457239843 0.727851452361935 1.025972016172303
N13 N 0.901006556044588 0.908619312145845 0.956089979488488
H13X H 0.906597464404737 0.948554605398428 0.888561768661855
H13Y H 0.943557505176368 0.872622329194017 0.897387087664246
H13Z H 0.938100174689785 0.921051274943165 1.056079906572177
Cl1X Cl 1.000000000000000 0.972020502137195 1.250000000000000
Cl1Y Cl 1.000000000000000 0.810766169871571 0.750000000000000
#END
##############################################
# Avant-garde Materials Simulation           #
##############################################

data_bh2181_mi
_symmetry_cell_setting monoclinic
_symmetry_space_group_name_H-M 'P 2_1'
_symmetry_Int_Tables_number 4
loop_
_symmetry_equiv_pos_site_id
_symmetry_equiv_pos_as_xyz
1 x,y,z
2 -x,y+1/2,-z
_cell_length_a 8.527587181844389
_cell_length_b 7.043804406482026
_cell_length_c 11.344644065622843
_cell_angle_alpha 90.000000000000000
_cell_angle_beta 103.176572512922874
_cell_angle_gamma 90.000000000000000
loop_
_atom_site_label
_atom_site_type_symbol
_atom_site_fract_x
_atom_site_fract_y
_atom_site_fract_z
Cl2 Cl 0.051187286521263 0.238330420567266 0.348690687707177
Cl1 Cl 0.343208005294461 -0.140171939289488 0.874115471261128
O1 O 0.360651127147657 -0.042920227264298 0.595805705735567
N1 N 0.097835881928389 0.131769318430754 0.619127641173286
C1 C 0.270745580432508 0.077656736548758 0.910653763222392
C2 C 0.243486867882044 0.094430670877769 1.026841533646506
C3 C 0.187144165328615 0.264075581320778 1.064475016299966
C4 C 0.159539101316215 0.417133711092483 0.984625318964612
C5 C 0.185045449240317 0.398368189400964 0.868270431780499
C6 C 0.240678757854802 0.228545329830346 0.827267362758606
C7 C 0.253272803398350 0.212002960695672 0.695442591639984
C8 C 0.390051851199978 0.083229288768451 0.672186244269614
C9 C 0.557473293201385 0.147990531617520 0.731711377185333
C10 C 0.584415109649529 0.345690618643691 0.680317549056102
C11 C 0.452965189314770 0.483942329590420 0.696139027120978
C12 C 0.286115047964635 0.405319896602805 0.638911710258227
C13 C -0.053389781586578 0.221239838221111 0.635770127719727
H11B H 0.462760744278700 0.511964534089290 0.792975182435465
H12A H 0.276810309676783 0.379230889598247 0.541840242029895
H13A H -0.075901215512570 0.175355953405643 0.722314529551821
H10B H 0.583463715302451 0.332893663914878 0.583673595600279
H9A H 0.643318950852708 0.042104784386807 0.713757099913486
H1B H 0.100548548436282 0.149295359990153 0.526842374336170
H10A H 0.704043967228175 0.399849807686463 0.724631748834869
H13B H -0.150655847691086 0.172531215514472 0.561853720585802
H9B H 0.569508795874146 0.158599988554720 0.830148859346669
H5 H 0.156048385883236 0.518690003173039 0.806930625640194
H12B H 0.191257039078487 0.508065065448171 0.644845879674238
H3 H 0.163281286087197 0.273757086606568 1.154827933084288
H2 H 0.265154699817886 -0.027881749291376 1.086695996009631
H4 H 0.114979281348488 0.551509381043274 1.011298975970458
H13C H -0.045088125589487 0.376104971596743 0.632759687972193
H1A H 0.087677828378433 -0.014969875523173 0.633712030190471
H11A H 0.468066622170527 0.621112205998561 0.654145136029398
#END
##############################################
# Avant-garde Materials Simulation           #
##############################################

data_bi2294_mi
_symmetry_cell_setting triclinic
_symmetry_space_group_name_H-M 'P -1'
_symmetry_Int_Tables_number 2
loop_
_symmetry_equiv_pos_site_id
_symmetry_equiv_pos_as_xyz
1 x,y,z
2 -x,-y,-z
_cell_length_a 9.815707871623252
_cell_length_b 10.401720248081141
_cell_length_c 16.082793393572324
_cell_angle_alpha 101.058113719992960
_cell_angle_beta 92.779854872464682
_cell_angle_gamma 95.778440036228815
loop_
_atom_site_label
_atom_site_type_symbol
_atom_site_fract_x
_atom_site_fract_y
_atom_site_fract_z
O O 0.643832459531092 0.621607808776032 0.335506639172318
N N 0.654468878621763 0.558435034764496 0.245851316609669
C1 C 0.834544554579886 0.431069808699398 0.173634371736935
C2 C 0.959538628763128 0.537269389606927 0.189751084349137
H2A H 0.923439805993057 0.634735605917156 0.192897939450034
H2B H 1.011517466742100 0.538544025943371 0.252108254720955
C3 C 1.065120154688843 0.513566325154261 0.123028850924192
H3A H 1.021476131550187 0.526026194827034 0.061167242607292
H3B H 1.154344582078439 0.588633657990161 0.139989024331056
C4 C 1.112127741852303 0.376032163829611 0.114913289675111
H4A H 1.171505753942748 0.371793638135815 0.174117049106801
H4B H 1.182056343513726 0.358760741113107 0.063571371080408
C5 C 0.991116538718408 0.267380990810508 0.099632802103234
H5A H 1.028170267154459 0.171473092614943 0.100676785108408
H5B H 0.942378000938570 0.259024110310943 0.035417838294814
C6 C 0.885774737027479 0.293839416676394 0.166139385029856
H6A H 0.932602887626255 0.286333693082727 0.228416965278829
H6B H 0.798283841180943 0.216250579265667 0.153105325860354
C7 C 0.739725173629745 0.447630527653864 0.248399331099450
H7A H 0.670618931897062 0.354852334785256 0.240698561545664
C8 C 0.512854014610602 0.509614044827846 0.213932733107232
H8A H 0.449598407712155 0.589536278093134 0.234268282308235
H8B H 0.474552933804420 0.425423155008691 0.242715500843225
C9 C 0.501151742605688 0.469775732075309 0.117228846552220
H9A H 0.395663837131308 0.424338140995537 0.097916419797682
H9B H 0.514418005092378 0.559448560616535 0.090347600520300
C10 C 0.603033679746580 0.376907869266710 0.078275333675580
H10A H 0.574090580946894 0.347323207882819 0.009907211573559
H10B H 0.592209166290923 0.285008581419573 0.102928964270873
C11 C 0.752773994213941 0.440284885091999 0.090325259046607
H11A H 0.753865166885707 0.544810934159721 0.086519390948558
H11B H 0.808057265250790 0.395942316256655 0.036372900876991
C12 C 0.809018621963630 0.476931298287339 0.339034170504330
H12A H 0.761533868646622 0.409751127111166 0.376887741023299
H12B H 0.919276976353588 0.468272712419573 0.341897492619838
C13 C 0.776917047455791 0.617671236075128 0.374775297053527
H13A H 0.851934159412749 0.689639741241415 0.354024290297338
C14 C 0.772434378004694 0.650033862356947 0.469753160158130
C15 C 0.893461120228915 0.699002016735921 0.520325709892537
H15A H 0.988945107567367 0.718028864847245 0.490593919506934
C16 C 0.892626525083784 0.724856121276892 0.608659987809561
H16A H 0.987551964171904 0.765660615345521 0.646627959920791
C17 C 0.770424128595350 0.702208316071113 0.647162199409952
H17A H 0.769482984264186 0.723192840725593 0.716126811571809
C18 C 0.649162540220565 0.654274287123321 0.597027412156293
H18A H 0.553290905791137 0.636858220640848 0.626704955132632
C19 C 0.650089316273197 0.628319524019809 0.508695147161548
H19A H 0.555803833087037 0.592348324227572 0.469119451712664
O' O 0.817722187015752 0.067068795750491 0.336170070584158
N' N 0.762494084282047 0.009213192873386 0.248368878456358
C1' C 0.523146083911464 -0.051445280149688 0.185899773403982
C2' C 0.476652661499726 0.087825152601023 0.204936242844967
H2'A H 0.440309402494091 0.107856939071712 0.269364993351728
H2'B H 0.566388525761343 0.160035678311623 0.204571218623943
C3' C 0.360292720745723 0.105609195030433 0.142862131481450
H3'A H 0.331755560776911 0.206498191307344 0.159167318968370
H3'B H 0.394994369544209 0.094327509454603 0.078121707998046
C4' C 0.236081434927210 0.004897310852349 0.144164856531051
H4'A H 0.195816531653606 0.023835161287446 0.207676991635782
H4'B H 0.153034516086754 0.015847440674530 0.098561168967170
C5' C 0.275537844643441 -0.135855000059738 0.124391744961324
H5'A H 0.300042450452667 -0.159524681919156 0.057445453788312
H5'B H 0.187060530765960 -0.206427185604298 0.130322016676065
C6' C 0.397214759900114 -0.154668546951039 0.182652536252592
H6'A H 0.428415070517082 -0.254020585943394 0.162480312430015
H6'B H 0.363623316060122 -0.149825560941563 0.247378951909189
C7' C 0.629092742263811 -0.069691908632914 0.256169027291127
H7'A H 0.643903910060765 -0.175130923256584 0.246358426194251
C8' C 0.865530658137903 -0.073788799961599 0.212964488231833
H8'A H 0.866599094840137 -0.161166477112814 0.242987963678987
H8'B H 0.966049420602043 -0.015137432316867 0.228192100231413
C9' C 0.840237622080321 -0.116326175200144 0.116623911722476
H9'A H 0.911571950053106 -0.188913677028401 0.095019755141397
H9'B H 0.867897358641838 -0.031012435148804 0.087136913562636
C10' C 0.692907100447739 -0.174014721958395 0.084644068997650
H10C H 0.661789535121448 -0.259016256587760 0.113660683921395
H10D H 0.692475127839952 -0.213269592289480 0.016125799603876
C11' C 0.588884842815769 -0.072167372500751 0.098917053682927
H11C H 0.506000974927962 -0.099719481970383 0.048346861688424
H11D H 0.640142653539215 0.023010777000065 0.090241380720875
C12' C 0.595465018228071 -0.025382319707254 0.349329939159048
H12C H 0.489009028776084 -0.004519208704871 0.356764010538977
H12D H 0.614203930083701 -0.102219421980424 0.385197032969071
C13' C 0.698267153132361 0.097467611402990 0.381215328446972
H13B H 0.658694903205469 0.183894571237597 0.361871166819489
C14' C 0.742082230483577 0.130499716147299 0.474530398663964
C15' C 0.813996204500329 0.044099376682923 0.512013390638395
H15B H 0.835798268652942 -0.048824572237424 0.473767367873366
C16' C 0.861344588999382 0.078050445693570 0.597296485728444
H16B H 0.920017544983653 0.011224092413157 0.624827543773081
C17' C 0.835700822089782 0.198243497430894 0.646404970374487
H17B H 0.873941448667781 0.225078289479076 0.712841120904288
C18' C 0.762404744695620 0.284171513187864 0.610011671029842
H18B H 0.742097884938898 0.378317819253063 0.647513080016285
C19' C 0.716687871391454 0.250414765866037 0.524240833215062
H19B H 0.662037997750506 0.318876219650499 0.495510629125453
#END
##############################################
# Avant-garde Materials Simulation           #
##############################################

data_bi2295_mi
_symmetry_cell_setting triclinic
_symmetry_space_group_name_H-M 'P -1'
_symmetry_Int_Tables_number 2
loop_
_symmetry_equiv_pos_site_id
_symmetry_equiv_pos_as_xyz
1 x,y,z
2 -x,-y,-z
_cell_length_a 9.191265720145944
_cell_length_b 10.972274517969598
_cell_length_c 11.219734269719337
_cell_angle_alpha 106.487017175240084
_cell_angle_beta 93.801699267305096
_cell_angle_gamma 91.056183259613974
loop_
_atom_site_label
_atom_site_type_symbol
_atom_site_fract_x
_atom_site_fract_y
_atom_site_fract_z
Cl1 Cl 0.452342795402044 0.676270978416986 0.578619805771924
Cl2 Cl -0.050249132306848 0.867256717038499 0.582643180857486
O1 O 0.531997542367746 0.994783617441421 0.170058234779069
O2 O 0.756035979120847 1.023117988823643 0.275957881092906
O3 O 0.047131864348427 0.324141319305057 0.168726258799697
O4 O 0.264974134315237 0.365018289050672 0.283913186201402
N1 N 0.608799364638112 0.742378023622102 0.116094096192398
N2 N 0.117562082009200 0.550468167205423 0.118085172783017
C1 C 0.642252387653748 0.621217352975316 0.090034414873156
H1 H 0.714511078786308 0.586644097215664 0.014877968672557
C2 C 0.590020165242022 0.537615249404156 0.154166760694349
H2 H 0.620481926222686 0.438744712931502 0.127747165781740
C3 C 0.501230022711886 0.582217422998215 0.249781095839795
H3 H 0.460242446108226 0.518616937210409 0.299653152018205
C4 C 0.463639221507201 0.711481690351562 0.282431989662408
C5 C 0.373631504659726 0.766764508308952 0.381245235507698
C6 C 0.342139566677109 0.893779158529099 0.406381217346237
H6 H 0.273407066315334 0.935385333684985 0.481751188150863
C7 C 0.397437585966154 0.969947941188253 0.336549706132263
H7 H 0.373470226383132 1.070121558067049 0.357275654453462
C8 C 0.484503800633095 0.918093212862654 0.241715992572449
C9 C 0.521083317771853 0.788165029046738 0.210783267936958
C10 C 0.313685761520290 0.690599292372503 0.458967278303416
H10A H 0.280345298675979 0.592972632407569 0.405975592623944
H10B H 0.222925833395155 0.738205415655973 0.508910285372985
C11 C 0.672511051876733 1.045369303261054 0.196636998758761
C12 C 0.701708892219258 1.132637752159270 0.119002681443965
H12A H 0.655298732838045 1.224501511037970 0.164021096257293
H12B H 0.647622518641525 1.096654999264808 0.025230095314172
H12C H 0.819279556292106 1.147585457344785 0.116801944653432
C13 C 0.141320894519148 0.657778983896679 0.089860556254052
H13 H 0.212860701980272 0.653197808709368 0.014926921636998
C14 C 0.080417169858095 0.774285757466900 0.149819774352167
H14 H 0.104278447427299 0.858812902078384 0.121120698841634
C15 C -0.006676465564179 0.779505682995603 0.246010770523714
H15 H -0.053188606092873 0.868850001349487 0.294324221185184
C16 C -0.035490687501575 0.667641596640538 0.280961523181381
C17 C -0.123395449691992 0.664025209322076 0.380257953402324
C18 C -0.149358763220143 0.549774327883702 0.405506982578166
H18 H -0.216426805355018 0.547842379017508 0.481381413828501
C19 C -0.090822848152019 0.436545300608186 0.335188540256722
H19 H -0.111250517166040 0.346747542810570 0.355330001535110
C20 C -0.004031318481768 0.438931226306802 0.240889446172715
C21 C 0.028339203825932 0.553498041876760 0.210879734953120
C22 C -0.186187624343204 0.781252634676891 0.459349780941331
H22A H -0.277925295851025 0.757237634032529 0.506802750772128
H22B H -0.219259562618540 0.848954146021255 0.408450376714512
C23 C 0.187989924891280 0.295959113071158 0.197471916195157
C24 C 0.229949069239334 0.174209272571427 0.109748631338124
H24A H 0.277787664590630 0.194697575545459 0.029295027841686
H24B H 0.134773564941806 0.109391039131534 0.074936359932130
H24C H 0.313176010202010 0.130327809922882 0.156367390323549
#END
##############################################
# Avant-garde Materials Simulation           #
##############################################

data_bi2296_mi
_symmetry_cell_setting triclinic
_symmetry_space_group_name_H-M 'P -1'
_symmetry_Int_Tables_number 2
loop_
_symmetry_equiv_pos_site_id
_symmetry_equiv_pos_as_xyz
1 x,y,z
2 -x,-y,-z
_cell_length_a 7.781582763605179
_cell_length_b 8.197157239365675
_cell_length_c 10.773766331384440
_cell_angle_alpha 88.155732868608723
_cell_angle_beta 83.076741154119787
_cell_angle_gamma 74.135828685496065
loop_
_atom_site_label
_atom_site_type_symbol
_atom_site_fract_x
_atom_site_fract_y
_atom_site_fract_z
Cl1 Cl 1.149918677250999 0.085733008512914 -0.415416287695733
O1 O 0.787787862292511 0.446742375440254 -0.059094086206421
O2 O 0.466190771601670 0.700073272508496 0.359835849190855
C1 C 1.290028151190211 -0.013905260441418 -0.305091347598295
C2 C 1.440526561732979 -0.144129377517926 -0.347718327060165
H2A H 1.466344379044147 -0.176410484408187 -0.446629781272967
C3 C 1.551663027603019 -0.233866939360409 -0.262308226836481
H3A H 1.668349993195515 -0.337530168298027 -0.294048511497295
C4 C 1.512498790804041 -0.193637021041812 -0.135061419873499
H4A H 1.598518859701805 -0.267792001658725 -0.069218915660133
C5 C 1.363353493502091 -0.062257596190544 -0.094593676906916
H5A H 1.335370314203627 -0.029404917814880 0.004178854347291
C6 C 1.247177661959979 0.033056140575437 -0.177749403858923
C7 C 1.094231177407162 0.173779615697662 -0.134597531216219
H7A H 1.029984731859868 0.258414718901431 -0.205904468340436
C8 C 1.027026478209166 0.210689487780063 -0.014021253865241
H8A H 1.083867706950459 0.129196005370510 0.060779937976763
C9 C 0.876095833673292 0.360786709962394 0.020935417837911
C10 C 0.831172406703986 0.408894658488238 0.155771969866869
C11 C 0.946408460798860 0.339129630401692 0.245688298552737
H11A H 1.074430615535633 0.246545480227383 0.219814351365664
C12 C 0.898911557884114 0.392121255070645 0.369886642799885
H12A H 0.988656527545322 0.339432631733434 0.439910064921916
C13 C 0.737512819775429 0.512092627467032 0.405506730892331
H13A H 0.697599918957494 0.551331389134370 0.502540715147021
C14 C 0.621829405730042 0.583109866563530 0.315731080656679
C15 C 0.668697694707879 0.532136548293316 0.191235992417327
H15A H 0.581009166195682 0.582381490611130 0.119786289169193
C16 C 0.348530420594018 0.783809759867472 0.270551079274046
H16A H 0.235217464037871 0.871319413442813 0.325169677234701
H16B H 0.300834657660110 0.693231047776941 0.220163963864726
H16C H 0.417290564906894 0.855692014974184 0.203322170435697
#END
##############################################
# Avant-garde Materials Simulation           #
##############################################

data_bq2082_mi
_symmetry_cell_setting triclinic
_symmetry_space_group_name_H-M 'P -1'
_symmetry_Int_Tables_number 2
loop_
_symmetry_equiv_pos_site_id
_symmetry_equiv_pos_as_xyz
1 x,y,z
2 -x,-y,-z
_cell_length_a 6.623592067465375
_cell_length_b 10.429873555078771
_cell_length_c 11.126495414930337
_cell_angle_alpha 87.946670922007044
_cell_angle_beta 84.132273487938079
_cell_angle_gamma 82.150434325042781
loop_
_atom_site_label
_atom_site_type_symbol
_atom_site_fract_x
_atom_site_fract_y
_atom_site_fract_z
Cl1 Cl 0.399030147674120 0.836353497285494 -0.024742075687892
N1 N 0.596702699588147 0.162066394455834 0.461249294454272
H1 H 0.632463159592471 0.075627239823539 0.509581197679224
N2 N 0.872078688193895 0.243532928548089 0.529133299695811
H2A H 0.917916423208652 0.156517793224804 0.574841190471638
H2B H 0.962798734658591 0.315229544602452 0.532912236877243
N3 N 0.844153910579570 0.571029172462099 0.419299836942274
N4 N 0.079448572904339 0.281454509297214 0.191202439902232
O1 O 0.331692835128937 0.069224111118351 0.404262413176406
O2 O 0.013369044272999 0.015194440895556 0.643873771705220
H2 H -0.100678715929947 -0.036411928399072 0.639976852429114
C1 C 0.714910661771584 0.259090895676331 0.463196406732453
C2 C 0.661068706276488 0.373016878788187 0.391890126061815
C3 C 0.502860432146508 0.378836324408826 0.315383847510679
C4 C 0.382885437773519 0.277548056251059 0.320193824119452
C5 C 0.429269611240375 0.165342542386406 0.396219051493509
C6 C 0.762733208145109 0.481326071246054 0.403612923487034
C7 C 0.217995226649307 0.279130832151826 0.248805357768910
C8 C 0.472396866802438 0.489699690967860 0.229951825406939
C9 C 0.279529569076206 0.561801344413457 0.221862107031374
H9 H 0.146966424809728 0.537856057287914 0.279892175911942
C10 C 0.256217703140919 0.667456648633288 0.142291142197695
H10 H 0.106948626052190 0.723997601067423 0.136502894509431
C11 C 0.426925793751431 0.700810396500470 0.070314445501461
C12 C 0.619519443645464 0.628212755872354 0.074133133940549
H12 H 0.749437257223237 0.653523303412715 0.014457677235667
C13 C 0.641431440027916 0.523002762824465 0.154248714414255
H13 H 0.790037895785182 0.463834079447351 0.156448642057103
C14 C 0.061314516981502 0.017452835141612 0.767461750972276
H14A H 0.111175182020233 -0.081948327750571 0.798650394475157
H14B H -0.077640246160198 0.053829987401460 0.825989063432559
C15 C 0.227644907894816 0.102557700783861 0.774046793110435
H15A H 0.260482323499789 0.109210167538868 0.868147420585800
H15B H 0.182242326316391 0.201077307318281 0.739403596285122
H15C H 0.370311243824534 0.063179150904482 0.721430242859842
#END
##############################################
# Avant-garde Materials Simulation           #
##############################################

data_bq2085_mi
_symmetry_cell_setting triclinic
_symmetry_space_group_name_H-M 'P -1'
_symmetry_Int_Tables_number 2
loop_
_symmetry_equiv_pos_site_id
_symmetry_equiv_pos_as_xyz
1 x,y,z
2 -x,-y,-z
_cell_length_a 6.892582743181329
_cell_length_b 10.535757903689532
_cell_length_c 14.249329984061012
_cell_angle_alpha 112.342203981053274
_cell_angle_beta 92.331674072197416
_cell_angle_gamma 103.746272698418068
loop_
_atom_site_label
_atom_site_type_symbol
_atom_site_fract_x
_atom_site_fract_y
_atom_site_fract_z
C1 C 0.213154211054008 0.434631345153296 0.687174297805105
H1 H 0.189626165524530 0.492153577392587 0.765162350584195
C2 C 0.224337706851845 0.493806762443514 0.614304978614693
H2 H 0.208858457243745 0.601135919258959 0.635533263991794
C3 C 0.253809644188093 0.413137766691868 0.516692054068310
H3 H 0.262694936347506 0.453935331759853 0.456820611992266
C4 C 0.267327533455536 0.272399026448971 0.490656720519734
C5 C 0.251221345307118 0.216922416150229 0.567460367547399
C6 C 0.250690979282431 0.071529385611278 0.543258416495298
C7 C 0.264925882484996 -0.013635571404286 0.440379228764752
C8 C 0.283283420420322 0.044786885014935 0.364913644539149
H8 H 0.292588384575226 -0.025041214823953 0.287011301135306
C9 C 0.287008405603305 0.183957366009013 0.389131625704532
H9 H 0.300299241675484 0.229439877418711 0.331934646259305
C10 C 0.260562073394339 -0.157805624087071 0.416856024983192
H10 H 0.272456094667164 -0.227404208334167 0.339175072968450
C11 C 0.239652499193379 -0.208899393475691 0.492074667940428
H11 H 0.234688211752240 -0.318948315118873 0.476027523265044
C12 C 0.224090092809245 -0.114375436355171 0.592024653136164
C13 C 0.181535400634036 -0.085991120960886 0.766542919200515
H13A H 0.088223381325524 -0.162133241587697 0.792880060382669
H13B H 0.106959601237586 -0.004827686372153 0.767483380003636
C14 C 0.387655378987391 -0.018591420903316 0.830287783624558
C15 C 0.501245036096287 -0.102342306158864 0.848939815942561
H15 H 0.441233096385106 -0.217626948100006 0.819595740658480
C16 C 0.693074155323980 -0.036286325973992 0.905973720553950
H16 H 0.782088679410481 -0.101155750780112 0.920733614828712
C17 C 0.765632616192594 0.111878594248662 0.943548390856776
H17 H 0.913431780482917 0.169282479696670 0.989344896201050
C18 C 0.641728893155767 0.187994977968771 0.923097830477880
H18 H 0.691136289057937 0.303761940188062 0.950931708271480
C19 C 0.211519248120485 0.386997459974997 0.917286583074272
H19A H 0.218543261782679 0.369531114658806 0.988260785441421
H19B H 0.076431896091228 0.421533253630427 0.908421592259069
H19C H 0.347098949466828 0.470690920287631 0.922209012486531
Cl1 Cl 0.245079318542279 0.455084349880610 0.207422433596953
N1 N 0.227745639096203 0.302327411011071 0.663380487168671
H4 H 0.216903421438792 0.266531528544168 0.725909719897310
N2 N 0.231661945438173 0.020903399149346 0.617971885702298
N3 N 0.457237172468309 0.124476369940532 0.867546890063412
O1 O 0.196481884995444 -0.174522260552664 0.661124380769663
O2 O 0.284941205074018 0.494188887074240 0.318717655618474
O3 O 0.255979400179014 0.584342249574159 0.188594818800262
O4 O 0.396071516240487 0.385697029162822 0.156504852559004
O5 O 0.041384755139772 0.355185629976060 0.166094249383602
O6 O 0.196276223511824 0.256350350262588 0.830009040266847
H5 H 0.303805740928108 0.211295079203387 0.844444001191939
#END
##############################################
# Avant-garde Materials Simulation           #
##############################################

data_bq2087_mi
_symmetry_cell_setting monoclinic
_symmetry_space_group_name_H-M 'C 2'
_symmetry_Int_Tables_number 5
loop_
_symmetry_equiv_pos_site_id
_symmetry_equiv_pos_as_xyz
1 x,y,z
2 -x,y,-z
3 x+1/2,y+1/2,z
4 -x+1/2,y+1/2,-z
_cell_length_a 19.687397109171147
_cell_length_b 5.781163522177026
_cell_length_c 14.738055087418505
_cell_angle_alpha 90.000000000000000
_cell_angle_beta 120.119755986915521
_cell_angle_gamma 90.000000000000000
loop_
_atom_site_label
_atom_site_type_symbol
_atom_site_fract_x
_atom_site_fract_y
_atom_site_fract_z
O1 O 0.497387826609511 1.035606903259552 0.644949835563628
C1 C 0.517006458245399 0.828688821047391 0.647486850110002
C2 C 0.597623686420703 0.747574731665037 0.718755051525223
H2 H 0.609790566686437 0.566180640149575 0.712298543048274
C3 C 0.653961531617103 0.888472437638647 0.790212794408227
H3 H 0.636692865740400 1.066666194971530 0.793520586161146
C4 C 0.734703806624276 0.827038412799500 0.864770882451785
C5 C 0.781444184546112 0.982282925821184 0.946207343481927
H5 H 0.756508445713264 1.147542404759710 0.950180910708655
C6 C 0.857739302237922 0.925527454375245 1.022559626003379
H6 H 0.891760789617714 1.047059757817801 1.086087068931733
C7 C 0.890950431195706 0.712549999231577 1.019884809961368
C8 C 0.845179980768859 0.561285040187024 0.936697973783644
H8 H 0.869992334885959 0.396104659037733 0.932263869755440
C9 C 0.768720557510545 0.615826841631872 0.860824004980439
H9 H 0.735290890708090 0.493769722703122 0.797522216885290
C10 C 0.972549017894268 0.647672728765709 1.103509074471445
H10A H 0.979385000475967 0.658100796359714 1.182191831001377
H10B H 1.016654160518092 0.763020370121729 1.102907194161856
H10C H 0.986755988558827 0.470584329797763 1.092119376704294
C11 C 0.461329626541584 0.648338974195975 0.581270035770179
H11 H 0.483905061986107 0.472830001582672 0.588484924544012
C12 C 0.384348257635357 0.697394873538905 0.517350084772744
H12 H 0.366436271155595 0.875410614422153 0.518915962255596
C13 C 0.322263127222068 0.540458360125295 0.448336453546222
C14 C 0.336328865747881 0.321531362510069 0.418972220334401
H14 H 0.396282258170137 0.261030010634232 0.448997067285985
C15 C 0.273921127414232 0.181751254885561 0.350960310192079
H15 H 0.285900105880750 0.014626022715811 0.327950591941739
C16 C 0.195578608131065 0.250979541650336 0.310765593416713
C17 C 0.181542772019712 0.468207668571980 0.340433749913374
H17 H 0.121412381190280 0.525812349456709 0.311595382184252
C18 C 0.243585126375673 0.610456026407112 0.407182984720733
H18 H 0.231761696336273 0.778298371072326 0.429922898453320
C19 C 0.128911702663449 0.095032240020746 0.239594056643073
H19A H 0.148171091347437 -0.041016752170080 0.205767846774838
H19B H 0.081100334454580 0.192835512666009 0.175543781473198
H19C H 0.103629655710970 0.011068395572781 0.282950051775721
#END
##############################################
# Avant-garde Materials Simulation           #
##############################################

data_bq2089_mi
_symmetry_cell_setting monoclinic
_symmetry_space_group_name_H-M 'P 2_1/c'
_symmetry_Int_Tables_number 14
loop_
_symmetry_equiv_pos_site_id
_symmetry_equiv_pos_as_xyz
1 x,y,z
2 -x,y+1/2,-z+1/2
3 -x,-y,-z
4 x,-y-1/2,z-1/2
_cell_length_a 25.421510679696727
_cell_length_b 10.614194823308319
_cell_length_c 9.412116574856412
_cell_angle_alpha 90.000000000000000
_cell_angle_beta 99.071863550011045
_cell_angle_gamma 90.000000000000000
loop_
_atom_site_label
_atom_site_type_symbol
_atom_site_fract_x
_atom_site_fract_y
_atom_site_fract_z
F1 F 0.223460419635562 0.684155967894077 0.119056824474061
F2 F 0.203073933930890 0.687570755281431 0.336527198992217
F3 F 0.285268839924733 0.719516793806857 0.303849920348412
F4 F 0.303385221890205 0.344199175953268 0.179924613306258
F5 F 0.250887782628127 0.458367386811809 0.024960221258185
F6 F 0.324475770618963 0.540388745806333 0.139385059974268
O1 O 0.366052399858755 0.450824957535715 0.849386785830514
O2 O 0.065336079417904 0.197578000486010 0.210748793914963
N1 N 0.515910621764937 0.779781089676980 1.142356823086280
O11 O 0.521766297593352 0.886825579066503 1.092073723775702
O12 O 0.543073339425250 0.740036596940682 1.255753584948109
N2 N 0.063330831605300 -0.294949159322605 0.006872542778222
O21 O 0.099279623102656 -0.328471015867293 -0.061250757967057
O22 O 0.027893154782801 -0.367774657490105 0.035819977636092
C1 C 0.252528582270380 0.505244449037274 0.277564291222274
C2 C 0.240959125355055 0.649761682749523 0.258073683791844
C3 C 0.283325655708426 0.462255261715981 0.155422050651758
C11 C 0.285718870928454 0.489423660341388 0.428267000865007
C12 C 0.258793319172151 0.498367757679532 0.546873150348848
H12 H 0.215965359486418 0.513105252260530 0.530599170108680
C13 C 0.285876817694595 0.488900656529649 0.686644927623676
H13 H 0.264984583047049 0.496065215299620 0.778511788299934
C14 C 0.340699578362505 0.470117647895103 0.708489763198840
C15 C 0.368636333539112 0.461136213324856 0.593060186496744
H15 H 0.411327148178900 0.443644123771046 0.611121198178133
C16 C 0.341024556340361 0.471592879463301 0.453286402899793
H16 H 0.363942057364977 0.463795964397118 0.365575442489021
C21 C 0.401961148870527 0.536354892443022 0.914953025919235
C22 C 0.409300508084098 0.656704451511277 0.859314797474875
H22 H 0.386044815810558 0.686785495219860 0.758051295793717
C23 C 0.446172454740070 0.737635673737883 0.936111585516358
H23 H 0.452637594451038 0.831709144604242 0.896900005946958
C24 C 0.475666734854776 0.697411446075877 1.066083888521482
C25 C 0.467659013409213 0.578359103519982 1.123077124549490
H25 H 0.490579831959261 0.549052855624735 1.224955619577724
C26 C 0.430594713182558 0.498049432102273 1.047738197252729
H26 H 0.423733863998539 0.405183925338892 1.090213839848211
C31 C 0.201165499386517 0.425815188466809 0.260552702948148
C32 C 0.153706546416495 0.464575943251744 0.175669155257670
H32 H 0.151048340801163 0.554372100055930 0.119777879591324
C33 C 0.108668922544741 0.387558296013842 0.156979109929836
H33 H 0.071941651150618 0.418318944009406 0.090490240364741
C34 C 0.111548052427062 0.270263802301313 0.223265279806144
C35 C 0.158452415042889 0.228567607348182 0.307432613376319
H35 H 0.159845327787509 0.136746893731694 0.359368197782360
C36 C 0.203020459548549 0.306409639933214 0.325230661333578
H36 H 0.239468658424004 0.273797287948149 0.391199528398100
C41 C 0.066372044917162 0.077219472191692 0.158229312022827
C42 C 0.027880122810252 -0.005907112402241 0.194612878871271
H42 H 0.000893090071709 0.025975306440263 0.265998102764154
C43 C 0.026191337076915 -0.128163171942245 0.142994809018463
H43 H -0.002508275545528 -0.195684032021040 0.171600604194628
C44 C 0.063193256741609 -0.165709987381979 0.056116514968565
C45 C 0.101042468287642 -0.082503454911241 0.017337037873069
H45 H 0.128310765784217 -0.114851722491300 -0.052798357317418
C46 C 0.102572652912050 0.040048924751570 0.068164972541185
H46 H 0.131141909409945 0.107126116210794 0.037664357850692
#END
##############################################
# Avant-garde Materials Simulation           #
##############################################

data_bq2090_mi
_symmetry_cell_setting triclinic
_symmetry_space_group_name_H-M 'P -1'
_symmetry_Int_Tables_number 2
loop_
_symmetry_equiv_pos_site_id
_symmetry_equiv_pos_as_xyz
1 x,y,z
2 -x,-y,-z
_cell_length_a 7.249606914927013
_cell_length_b 7.962161780359492
_cell_length_c 9.042858888109436
_cell_angle_alpha 113.647887636990845
_cell_angle_beta 107.399145371301429
_cell_angle_gamma 90.626662577460579
loop_
_atom_site_label
_atom_site_type_symbol
_atom_site_fract_x
_atom_site_fract_y
_atom_site_fract_z
Cl1 Cl 0.812613054825026 0.107582588521417 0.429859808109407
O1 O -0.269389278364068 0.544661645883869 0.164078637800989
O2 O -0.403150794431436 0.334165468280653 -0.110514749556213
C1 C -0.262750490244023 0.398916486264425 0.027706363815584
C2 C -0.081333680854477 0.314814315225343 0.045104195549632
C3 C -0.066224675640342 0.170350645761479 -0.117770867749027
C4 C 0.049377414317245 0.366780418839863 0.204978825107160
C5 C 0.235527538534486 0.303009978724454 0.254894162442173
C6 C 0.351326141833870 0.240905235573875 0.148512574401424
C7 C 0.528000967672599 0.181615151001216 0.202894178911326
C8 C 0.590595194213599 0.181520448902706 0.364352021102592
C9 C 0.480650936402895 0.242992150038352 0.473845768400550
C10 C 0.305961411940643 0.305525482046998 0.419106944990339
H1 H -0.404730748663164 0.588422365383876 0.137912284547080
H3A H -0.211853562789167 0.098303480065900 -0.206040074557110
H3B H 0.024101841172260 0.068305842879893 -0.094915343216419
H3C H -0.002185951327089 0.231969191787100 -0.183710394838727
H4 H 0.008269837974297 0.464388768596405 0.310981482909689
H6 H 0.306305284311381 0.243136555932684 0.023541539344553
H7 H 0.618083188081113 0.136337339877319 0.121257705580062
H9 H 0.532444684319579 0.244327456380579 0.600343882616782
H10 H 0.220872407341867 0.355391550784015 0.505042773416483
#END
##############################################
# Avant-garde Materials Simulation           #
##############################################

data_bq2093_mi
_symmetry_cell_setting orthorhombic
_symmetry_space_group_name_H-M 'P c a 2_1'
_symmetry_Int_Tables_number 29
loop_
_symmetry_equiv_pos_site_id
_symmetry_equiv_pos_as_xyz
1 x,y,z
2 -x,-y,z+1/2
3 x+1/2,-y,z
4 -x+1/2,y,z+1/2
_cell_length_a 12.645626061608271
_cell_length_b 3.875772771303530
_cell_length_c 13.307581333839750
_cell_angle_alpha 90.000000000000000
_cell_angle_beta 90.000000000000000
_cell_angle_gamma 90.000000000000000
loop_
_atom_site_label
_atom_site_type_symbol
_atom_site_fract_x
_atom_site_fract_y
_atom_site_fract_z
C1 C 0.818526863521882 0.347635134740653 0.212209910738399
C2 C 0.928868106951763 0.388785105774915 0.214974139455580
H2 H 0.969745991943148 0.508285070655552 0.152000964933747
C3 C 0.932132816137819 0.126165747557995 0.379421816721092
C4 C 0.821742423392962 0.086704037554408 0.376778632502062
H4 H 0.780807602119228 -0.031310938278501 0.439925372387121
C5 C 0.765115332094855 0.197477506396059 0.293641717695769
H5 H 0.679605279330116 0.168613077953477 0.290396382027844
C6 C 0.985455112037117 0.279311329579010 0.298350871081167
H6 H 1.070868061638243 0.311121031967467 0.301847862541289
C7 C 0.760214970893061 0.467082204941354 0.122782793452935
H7 H 0.809921287755754 0.579056546596145 0.062318399281448
C8 C 0.989840486007156 -0.000041607953960 0.468405825904046
H8 H 0.939664080711293 -0.118946945615929 0.527437567959271
O1 O 0.663455832284805 0.448726681127625 0.113709550778541
O2 O 1.086508544899259 0.017746364913429 0.478598192539689
#END
##############################################
# Avant-garde Materials Simulation           #
##############################################

data_bt2723_mi
_symmetry_cell_setting monoclinic
_symmetry_space_group_name_H-M 'P 2_1'
_symmetry_Int_Tables_number 4
loop_
_symmetry_equiv_pos_site_id
_symmetry_equiv_pos_as_xyz
1 x,y,z
2 -x,y+1/2,-z
_cell_length_a 9.802136750493032
_cell_length_b 14.216362920786988
_cell_length_c 9.602649820744924
_cell_angle_alpha 90.000000000000000
_cell_angle_beta 95.459396493888377
_cell_angle_gamma 90.000000000000000
loop_
_atom_site_label
_atom_site_type_symbol
_atom_site_fract_x
_atom_site_fract_y
_atom_site_fract_z
N1a N 0.027269408242087 0.073340801981217 0.539503167989998
C2a C 0.054860637195130 -0.019416103539356 0.514906065499816
O21a O 0.126670369272601 -0.072141537296782 0.592061214340793
C3a C -0.020571608327652 -0.043416099997847 0.369087120869569
O31a O -0.020149520717945 -0.121197822790594 0.314694455910864
C4a C -0.084397713227511 0.044669945576099 0.320154689011440
C5a C -0.161889898258962 0.066595476205953 0.195321355886634
H5a H -0.181403950213845 0.014029441719475 0.113661809377570
C6a C -0.211341599435952 0.158068829092754 0.179364253748523
Br6a Br -0.315186307337343 0.192778677807746 0.009086294594020
C7a C -0.183641602841267 0.225665414372241 0.283959074324806
H7a H -0.222290196804682 0.296912913722367 0.268954398206023
C8a C -0.103963877589495 0.203926624988848 0.408620909655718
H8a H -0.081869047030056 0.259062195881641 0.485908454925625
C9a C -0.054835142783617 0.112719554730697 0.425643977330046
C10a C 0.081712176817873 0.119613858077452 0.667696523673280
H10a H 0.138376805037858 0.063573897810149 0.727745114424607
C11a C -0.029672449548193 0.156325547202124 0.754978124353016
H11a H -0.089194120594400 0.213206729538074 0.702440269742892
H11b H 0.017782898006833 0.182906307505860 0.854813529623361
H11c H -0.099813572865453 0.098986833735921 0.774991585066338
C12a C 0.191600857725788 0.190970444839022 0.636004419246773
O12a O 0.229804572296344 0.203826774230698 0.519837673830908
O13a O 0.244586435724304 0.233358148461994 0.753317844363088
C14a C 0.349500774347848 0.304859563446144 0.735317900232343
H14a H 0.438256303685586 0.269530079458125 0.697325332800759
H14b H 0.307327338275117 0.354384016408306 0.654921979377214
C15A C 0.383955230387433 0.351375110516013 0.875373330177003
H15A H 0.292845718229077 0.382778665630321 0.913842649794284
H15B H 0.459332210457084 0.407242532984978 0.864786945815078
H15C H 0.427802034666997 0.301339750711705 0.954245487312414
N1b N 0.500899095145821 0.521833168216215 0.457227163552862
C2b C 0.455121073244654 0.613277429494966 0.462371727930310
O21b O 0.383926832328378 0.656182240198799 0.371649206556248
C3b C 0.511870245572131 0.652037759229942 0.609063641054536
O31b O 0.490660543205686 0.731578177092494 0.650001623892559
C4b C 0.587160291431331 0.573405187835634 0.677638912827809
C5b C 0.661815340882679 0.566597188521047 0.807982999455977
H5b H 0.668177965099576 0.625986025510428 0.879657170362186
C6b C 0.726941051044889 0.481377538052269 0.841560587369381
Br6b Br 0.836811317141856 0.468088934690746 1.015082860594168
C7b C 0.714692484845728 0.404574881924875 0.750246356482678
H7b H 0.765273074071252 0.338643724581681 0.780479431169167
C8b C 0.638951684051823 0.411250894242676 0.619544423177980
H8b H 0.631618523565084 0.350202697129409 0.550863617548784
C9b C 0.577084870688047 0.496914863402251 0.583705196393216
C10b C 0.463517174996930 0.456324933091604 0.343368785593847
H10b H 0.515074594891457 0.389417943841784 0.371523053629225
C11b C 0.510958406282004 0.488790144906281 0.204198253591270
H11d H 0.458358160486579 0.553013214368281 0.166430008137791
H11e H 0.490820437845642 0.433361834258219 0.126071154256943
H11f H 0.621646048220501 0.501411456393763 0.217387411319556
C12b C 0.310866049041021 0.432132792228736 0.340574897408762
O12b O 0.240800888043233 0.449405688406536 0.436203617309019
O13b O 0.267728688760835 0.384797024720984 0.223978037153904
C14b C 0.132613099361625 0.340315308292005 0.223369397599350
H14c H 0.136727108555388 0.293055514698466 0.313894238235653
H14d H 0.056473807185629 0.395126389488286 0.237775848909400
C15b C 0.103807214207879 0.288788780993174 0.086461234958612
H15d H 0.094001431477794 0.336604938537178 -0.003410768011450
H15e H 0.006757434771231 0.250650699322329 0.087458042385604
H15f H 0.184530785386006 0.237606053317600 0.071127465237377
#END
##############################################
# Avant-garde Materials Simulation           #
##############################################

data_bt2729_mi
_symmetry_cell_setting orthorhombic
_symmetry_space_group_name_H-M 'P c a 2_1'
_symmetry_Int_Tables_number 29
loop_
_symmetry_equiv_pos_site_id
_symmetry_equiv_pos_as_xyz
1 x,y,z
2 -x,-y,z+1/2
3 x+1/2,-y,z
4 -x+1/2,y,z+1/2
_cell_length_a 11.871372166380894
_cell_length_b 8.771326690435073
_cell_length_c 13.155438599422126
_cell_angle_alpha 90.000000000000000
_cell_angle_beta 90.000000000000000
_cell_angle_gamma 90.000000000000000
loop_
_atom_site_label
_atom_site_type_symbol
_atom_site_fract_x
_atom_site_fract_y
_atom_site_fract_z
S1 S 0.126690634767664 0.724607652361040 0.712218599678036
O1 O 0.140395951839543 0.857538015585987 0.647353348348928
O2 O 0.217146643222478 0.613390555240634 0.718443746223801
O3 O -0.197790447136686 0.909261328299265 0.772512186132917
H3 H -0.247231784317220 0.878446330066938 0.712504619263952
O4 O -0.269172836054414 0.777665607085767 0.614844265752760
O5 O -0.152272034573648 0.614594194947594 0.531783149017327
O6 O -0.030039958101516 0.479931546652675 0.857109233988907
N1 N 0.010723251617793 0.634396733636937 0.676059941539432
C1 C 0.089500506898862 0.792569924867468 0.833425469620573
C2 C 0.168993769608767 0.804700505389255 0.910620117854203
H2 H 0.254557457509482 0.764053916093142 0.898767085519409
C3 C 0.137425097847127 0.871589975735040 1.002529188149006
H3A H 0.199610038310344 0.882735183212931 1.062802891476782
C4 C 0.027446444364471 0.924525678521275 1.016037437991143
H4 H 0.002209322818802 0.978052303113412 1.086991599118229
C5 C -0.051982855908470 0.910112495124611 0.938946401538344
H5 H -0.137812665470865 0.949214334458400 0.950815922249058
C6 C -0.022341400095934 0.842990295238577 0.845974767873104
C7 C -0.105224413156769 0.822098458861895 0.765479907177329
C8 C -0.090254401471504 0.720184957737692 0.686076170008266
C9 C -0.177521185296285 0.707110632039439 0.609086752569133
C10 C -0.236443309435814 0.601215208131827 0.452191010832342
H10A H -0.315807854893426 0.557373339454138 0.482603000632162
H10B H -0.200752154213207 0.521737473519059 0.397302992694871
H10C H -0.250305562899506 0.712803117981199 0.417244102543820
C11 C 0.007726043399151 0.467598770991005 0.677985596151163
H11A H 0.087774981718857 0.422394403375799 0.649215459217658
H11B H -0.057132538066458 0.429394788873798 0.624127745715980
C12 C -0.015368641313262 0.399254358484669 0.782232501628539
C13 C -0.017956920487708 0.228362844802021 0.786874307710573
H13A H -0.009790320873581 0.190692170275112 0.865719053098331
H13B H 0.048540286129199 0.177786831225752 0.739825976393741
H13C H -0.098853345293326 0.187559910340741 0.756595452290186
#END
##############################################
# Avant-garde Materials Simulation           #
##############################################

data_bt2731_mi
_symmetry_cell_setting orthorhombic
_symmetry_space_group_name_H-M 'I b a 2'
_symmetry_Int_Tables_number 45
loop_
_symmetry_equiv_pos_site_id
_symmetry_equiv_pos_as_xyz
1 x,y,z
2 -x,-y,z
3 x+1/2,-y+1/2,z
4 -x+1/2,y+1/2,z
5 x+1/2,y+1/2,z+1/2
6 -x+1/2,-y+1/2,z+1/2
7 x,-y,z+1/2
8 -x,y,z+1/2
_cell_length_a 9.682627341216971
_cell_length_b 28.031306296470440
_cell_length_c 8.579474624014367
_cell_angle_alpha 90.000000000000000
_cell_angle_beta 90.000000000000000
_cell_angle_gamma 90.000000000000000
loop_
_atom_site_label
_atom_site_type_symbol
_atom_site_fract_x
_atom_site_fract_y
_atom_site_fract_z
O1 O 0.140362477446971 0.172632559517548 0.603927859028081
N1 N -0.003596010052981 0.185550282901070 0.808464280790260
H1A H -0.034447713462183 0.177012704765539 0.919571570782337
C1 C 0.116979253526832 0.297509458730676 0.891433773090136
H1 H 0.185262903371882 0.320450644790140 0.955918758906594
C2 C 0.041511917588783 0.269690465897203 0.825014915998064
C3 C -0.045524535381204 0.232956258958701 0.754416018979003
H3A H -0.154497639544325 0.238576630829089 0.785244182521562
H3B H -0.037989926068680 0.234500315785997 0.627027853074558
C4 C 0.099066651456390 0.161237674595527 0.737373280166243
C5 C 0.169211485651207 0.121491293791200 0.830325185014568
C6 C 0.270978517713160 0.146961101459843 0.943256804822594
H6A H 0.342738257306559 0.169210839250242 0.875928489296705
H6B H 0.213702795316292 0.170770364126137 1.022002230268966
C7 C 0.351728455879622 0.110000843905629 1.038605373356134
H7 H 0.422764726228751 0.129128715814952 1.116742724727379
C8 C 0.249768676449163 0.080089218144102 1.134660288595707
H8A H 0.306167398247934 0.054007740648945 1.206156640198625
H8B H 0.192381974069245 0.103284753254256 1.215354869959244
C9 C 0.149723091092956 0.054072052866313 1.024179495663568
H9 H 0.075988777647855 0.032684109073100 1.092628248474934
C10 C 0.068404341885220 0.090541562314892 0.926477734016378
H10A H -0.002886399046320 0.071781695642276 0.847589326975421
H10B H 0.004752763405157 0.112623257991485 1.003625988907434
C11 C 0.253041450004937 0.088618112258769 0.721608395271826
H11A H 0.183117550475478 0.070686028377666 0.639204739455176
H11B H 0.324790741976219 0.110088101576321 0.651703669338640
C12 C 0.333018968303860 0.051527360891950 0.818129365646198
H12 H 0.391515546506745 0.028249902042856 0.738523558327433
C13 C 0.231482737012165 0.021315198317353 0.914328338827312
H13A H 0.287889522337169 -0.005875800066165 0.981413917728675
H13B H 0.159981048065986 0.002161899305058 0.836654959496365
C14 C 0.433549655626070 0.077260198981253 0.928536208054896
H14A H 0.492714381154314 0.050950863184669 0.996546628911399
H14B H 0.508591001826249 0.098296622972324 0.861224325327593
#END
##############################################
# Avant-garde Materials Simulation           #
##############################################

data_bt2733_mi
_symmetry_cell_setting orthorhombic
_symmetry_space_group_name_H-M 'P 2_1 2_1 2_1'
_symmetry_Int_Tables_number 19
loop_
_symmetry_equiv_pos_site_id
_symmetry_equiv_pos_as_xyz
1 x,y,z
2 -x+1/2,-y,z+1/2
3 -x,y+1/2,-z+1/2
4 x+1/2,-y+1/2,-z
_cell_length_a 4.822865521832379
_cell_length_b 10.760063678511933
_cell_length_c 19.202920755935747
_cell_angle_alpha 90.000000000000000
_cell_angle_beta 90.000000000000000
_cell_angle_gamma 90.000000000000000
loop_
_atom_site_label
_atom_site_type_symbol
_atom_site_fract_x
_atom_site_fract_y
_atom_site_fract_z
C1 C 0.337176990581419 0.636926702495039 0.898165900785160
N1 N 0.117674453383242 0.671779680210430 0.945008186266144
O1 O 0.037063687202741 0.781346168793248 0.945946764124484
O2 O 0.012269695582724 0.588940923090038 0.983017266720759
C2 C 0.471223463874659 0.732691171502257 0.863144424267349
H2 H 0.414530083426930 0.828087999249601 0.874290142489869
C3 C 0.677192341797115 0.704727118079555 0.815461132123248
N2 N 0.822577963653304 0.804291574646353 0.781225189579815
O3 O 0.755109601325638 0.914094802403780 0.794183887415970
O4 O 1.012134643177735 0.775822696071258 0.739660546243727
C4 C 0.750824179521657 0.580562070997038 0.801224522090658
H4A H 0.912255175230228 0.559607007916051 0.763489708320777
C5 C 0.620056642394610 0.485727725515932 0.835793644020068
H5 H 0.680571376250506 0.390807312892029 0.824382120770294
C6 C 0.411936919134823 0.509465987726715 0.886423361308780
N3 N 0.292498735416917 0.415857819529203 0.921905184138281
H3 H 0.131663322535389 0.436299787825119 0.954840582408632
N4 N 0.336613298997651 0.292646575608315 0.906125726587678
H4 H 0.540469568691441 0.262003885300309 0.910191843205628
C7 C 0.118990770016996 0.213768051178665 0.914610895132833
O5 O -0.114990252956402 0.254494080030842 0.930751134315075
C8 C 0.181041520247411 0.079065948981630 0.903942044341035
H8A H 0.146555864133597 0.028238597431735 0.952662435848705
H8B H 0.394040601586080 0.062685017542568 0.886385509261929
H8C H 0.035520698679212 0.041311752965605 0.865493543220973
#END
##############################################
# Avant-garde Materials Simulation           #
##############################################

data_bt2734_mi
_symmetry_cell_setting orthorhombic
_symmetry_space_group_name_H-M 'C c c 2'
_symmetry_Int_Tables_number 37
loop_
_symmetry_equiv_pos_site_id
_symmetry_equiv_pos_as_xyz
1 x,y,z
2 -x,-y,z
3 x,-y,z+1/2
4 -x,y,z+1/2
5 x+1/2,y+1/2,z
6 -x+1/2,-y+1/2,z
7 x+1/2,-y+1/2,z+1/2
8 -x+1/2,y+1/2,z+1/2
_cell_length_a 16.624766578855297
_cell_length_b 17.902791128941939
_cell_length_c 8.164386246815710
_cell_angle_alpha 90.000000000000000
_cell_angle_beta 90.000000000000000
_cell_angle_gamma 90.000000000000000
loop_
_atom_site_label
_atom_site_type_symbol
_atom_site_fract_x
_atom_site_fract_y
_atom_site_fract_z
N1 N 0.091130967210877 0.370415294026149 0.235472751355459
N2 N 0.084955398732807 0.416785357638633 -0.009841602993777
N3 N 0.084827591933218 0.340669257963159 -0.029324469496353
O1 O 0.096368599681338 0.502362185786296 0.207539722612398
C1 C 0.088043685784278 0.233515939050619 0.157496525036012
C2 C 0.030400472087031 0.202971954016049 0.263273643834495
H2 H -0.013962888628102 0.239204903801558 0.321132607122263
C3 C 0.029289909120754 0.126014194325638 0.289479923028727
H3 H -0.015401069993929 0.102305805090797 0.372019464527346
C4 C 0.084820761558643 0.079756507566035 0.211527240098999
H4 H 0.082987662305988 0.019583322866390 0.232227902160354
C5 C 0.143599016639760 0.109448910383547 0.106770797228745
C6 C 0.144260430183119 0.186644611276758 0.081138387614964
H6 H 0.189420300098066 0.211307943528198 0.000973434342847
C7 C 0.088654622260621 0.313769982197738 0.120512881177235
C8 C 0.090647600996576 0.437843082845560 0.150272310791632
C9 C 0.113308591289942 0.364304349107512 0.408247030318959
H9A H 0.084130230427088 0.314479774922551 0.458577449458133
H9B H 0.088459424766312 0.412730980423751 0.472856296161350
C10 C 0.204588673616173 0.360802972469709 0.428316998492022
H10A H 0.227948341362133 0.312655379476277 0.359062987534686
H10B H 0.231113214711676 0.410754261004818 0.371405909071923
C11 C 0.231691280665655 0.355734577299948 0.606707292527233
H11A H 0.203456711217233 0.307033794535691 0.665426635652320
H11B H 0.208963612893498 0.404709439354003 0.673449174460421
C12 C 0.204646092306378 0.059896656212241 0.025237048597475
H13A H 0.235762481982833 0.024323484494966 0.114594642609993
H13B H 0.250120784465845 0.092595443474836 -0.039967507821206
H13C H 0.176112546424940 0.022294660545441 -0.063919647372496
H22 H 0.085952157926800 0.451720903562719 -0.111684493927349
C13 C 0.323096333235039 0.350704276820645 0.620896962663203
H13D H 0.346984918554147 0.303415103726417 0.550473011474279
H13E H 0.342699936693522 0.343592352828773 0.748064687609415
H13F H 0.352352395789603 0.401039079425357 0.572584004048288
#END
##############################################
# Avant-garde Materials Simulation           #
##############################################

data_bt2736_mi
_symmetry_cell_setting monoclinic
_symmetry_space_group_name_H-M 'P 2_1/c'
_symmetry_Int_Tables_number 14
loop_
_symmetry_equiv_pos_site_id
_symmetry_equiv_pos_as_xyz
1 x,y,z
2 -x,y+1/2,-z+1/2
3 -x,-y,-z
4 x,-y-1/2,z-1/2
_cell_length_a 11.931392585943314
_cell_length_b 15.386240222701398
_cell_length_c 6.992596115019645
_cell_angle_alpha 90.000000000000000
_cell_angle_beta 90.671211988172274
_cell_angle_gamma 90.000000000000000
loop_
_atom_site_label
_atom_site_type_symbol
_atom_site_fract_x
_atom_site_fract_y
_atom_site_fract_z
I1 I 0.352764434931332 0.681093825491714 0.126852978815395
C1 C 0.305734819599626 0.595342683347852 0.345443402013598
C2 C 0.377522241198151 0.584211001863048 0.504615734801070
C3 C 0.344847230222123 0.528195449453987 0.651161101747596
H3A H 0.398174061954266 0.520107323553680 0.776945112655714
C4 C 0.243095223354508 0.482669529036374 0.639654962108490
C5 C 0.173430093588698 0.494293244729965 0.478819238475839
H5A H 0.095670581087021 0.457598810749259 0.465768387751301
C6 C 0.204833544874939 0.550364030276184 0.332185604689141
H6A H 0.151950686242823 0.558624035894957 0.205604257414694
C7 C 0.211722937367803 0.422042873226553 0.794227835393259
C8 C 0.291707309190290 0.365579036377465 0.876155102187324
H8A H 0.377601335343026 0.365843861159135 0.824936897200658
C9 C 0.259513448202704 0.307369925003916 1.017463120451790
H9A H 0.320540658154753 0.262308852174134 1.078420550970672
C10 C 0.149584977558433 0.304603030136907 1.083822604297058
H10A H 0.127484552689678 0.258840247463695 1.195586606697578
C11 C 0.070500848817885 0.361823085539645 1.004675905721113
C12 C 0.101527014125835 0.419431499255116 0.859411777055793
H12A H 0.039429826862859 0.464774654023913 0.803381421463795
C13 C 0.548458122895942 0.621473414646302 0.668878889991479
H13A H 0.623398175882246 0.658697733377410 0.634548092997895
H13B H 0.572160273449757 0.553649281920840 0.695932604888511
H13C H 0.508209132939809 0.649078580301137 0.795488131016888
C14 C -0.073663375484126 0.312026540838193 1.214576418627798
H14A H -0.161155466998530 0.328726898465286 1.240477964001131
H14B H -0.023036162574414 0.324319630261406 1.344212448965460
H14C H -0.067557070063511 0.242850123071972 1.176487834626867
O1 O 0.476045215183951 0.628942267384734 0.504242354596327
O2 O -0.038945243249850 0.366786903137347 1.060379075301229
#END
##############################################
# Avant-garde Materials Simulation           #
##############################################

data_bt2737_mi
_symmetry_cell_setting triclinic
_symmetry_space_group_name_H-M 'P -1'
_symmetry_Int_Tables_number 2
loop_
_symmetry_equiv_pos_site_id
_symmetry_equiv_pos_as_xyz
1 x,y,z
2 -x,-y,-z
_cell_length_a 10.239285570373694
_cell_length_b 10.583293486641196
_cell_length_c 11.476588552858882
_cell_angle_alpha 94.911042040281387
_cell_angle_beta 112.959144194370225
_cell_angle_gamma 109.994963989724098
loop_
_atom_site_label
_atom_site_type_symbol
_atom_site_fract_x
_atom_site_fract_y
_atom_site_fract_z
O1 O 1.054868958461670 0.504700681047399 0.369091091075187
H1 H 0.997530005714964 0.558737870605834 0.386754360426088
O2 O 1.245467055327589 0.261498166377430 0.474437619792597
H2 H 1.347671307021230 0.253534487846435 0.539994868856952
O3 O 1.102075450007162 0.344872646112730 0.611406778530604
H3 H 1.137189374732873 0.325758501337433 0.545650854805998
N1 N 1.516193010256585 0.271596469706651 0.587675081482164
C1 C 0.954252735244534 0.369686949282807 0.306264778413667
C2 C 0.799710632794870 0.322611443365348 0.291197775534403
H2A H 0.767669714454618 0.397118471284039 0.331742727357292
C3 C 0.695140375629088 0.187859989554417 0.228174387576492
H3A H 0.576528790585498 0.153651856026203 0.216372758583423
C4 C 0.739345054543274 0.091550922273152 0.176959718126157
C5 C 0.633805080965342 -0.048394678850089 0.111291097944627
H5 H 0.515780588222621 -0.082247576901663 0.100804420467011
C6 C 0.677941531341337 -0.139386163802280 0.059309092428727
H6 H 0.595880740014468 -0.246339552899076 0.008083137435864
C7 C 0.830751578167888 -0.093368996996345 0.072083813518591
H7 H 0.864982774025129 -0.165553192437651 0.030565712098728
C8 C 0.936922839728246 0.041477687733357 0.137274365469781
H8 H 1.054526562705049 0.075386403447474 0.146929300208353
C9 C 0.895494617861040 0.138326367120521 0.191841994841543
C10 C 1.003539067132968 0.279197916301821 0.257898281560593
C11 C 1.165416220683494 0.326742754530845 0.273124455456488
C12 C 1.279638278074349 0.313331665394780 0.380959883102482
C13 C 1.435342973424249 0.353053438694005 0.395198739961445
C14 C 1.473969395633346 0.414288880043078 0.304639998794414
H14 H 1.593479628613903 0.451025452006761 0.318441576702775
C15 C 1.362345794480883 0.431252786241551 0.194827490423574
C16 C 1.401817545474883 0.495009177894663 0.102414986049010
H16 H 1.523559052945441 0.538835798507329 0.121973647978545
C17 C 1.289027251365619 0.501856946122923 -0.009156436069792
H17 H 1.319101831389484 0.551421373717924 -0.079830370651744
C18 C 1.131899261551775 0.443538687513009 -0.032594357357419
H18 H 1.042609853381899 0.445571735806446 -0.122678421026942
C19 C 1.090857965094185 0.386334385444942 0.058091419083432
H19 H 0.969816954494942 0.343559195267206 0.039900344893114
C20 C 1.204358315122299 0.381116027582794 0.175951758801899
C21 C 1.551537034598930 0.331344856310074 0.504218654859347
H21 H 1.670659451776698 0.368649631648744 0.514319833886719
C22 C 1.634234478732565 0.249144871353470 0.694807689767858
H22A H 1.636725022813349 0.293457025570792 0.786366420443148
H22B H 1.749892727937534 0.304875766773286 0.699872299737154
C23 C 1.597269761596199 0.094152245478029 0.681746881376474
H23A H 1.597078847220016 0.050835409862640 0.591226976744262
H23B H 1.478710174284547 0.040347141230395 0.670883712870040
C24 C 1.714033901454859 0.068075349829539 0.797873331340343
H24A H 1.832512324619243 0.119154479893048 0.808286562802818
H24B H 1.686426559349042 -0.043350044366758 0.786070266780544
H24C H 1.715795830892939 0.107103625218016 0.890536600942380
C25 C 1.051853187117238 0.217024175970235 0.650172509118463
H25A H 1.039649884800382 0.245722117680453 0.738271530240685
H25B H 1.145162619727299 0.179902196667611 0.679139238709415
C26 C 0.900837802393350 0.106360225910395 0.543452929938385
H26A H 0.806767975463965 0.142103079818599 0.517401222995817
H26B H 0.867292397987596 0.011044328475774 0.576174376474945
H26C H 0.913308122395320 0.080541283075628 0.454794367094991
#END
##############################################
# Avant-garde Materials Simulation           #
##############################################

data_bt2738_mi
_symmetry_cell_setting orthorhombic
_symmetry_space_group_name_H-M 'P 2_1 2_1 2_1'
_symmetry_Int_Tables_number 19
loop_
_symmetry_equiv_pos_site_id
_symmetry_equiv_pos_as_xyz
1 x,y,z
2 -x+1/2,-y,z+1/2
3 -x,y+1/2,-z+1/2
4 x+1/2,-y+1/2,-z
_cell_length_a 16.218082293347830
_cell_length_b 18.146834660933440
_cell_length_c 23.212618878866394
_cell_angle_alpha 90.000000000000000
_cell_angle_beta 90.000000000000000
_cell_angle_gamma 90.000000000000000
loop_
_atom_site_label
_atom_site_type_symbol
_atom_site_fract_x
_atom_site_fract_y
_atom_site_fract_z
O1 O 0.225959477966841 0.350676612386519 0.729631790840236
O2 O 0.329984610257565 0.457826693273864 0.766231907895632
O3 O 0.495114453752283 0.433727473263409 0.771735840103094
O4 O 0.589275110499131 0.391615777635359 0.668302423518139
O5 O 0.757567475601431 0.378772117659294 0.675571663716552
O6 O 0.827925593310746 0.280432616120341 0.748428575872266
O7 O 0.608456397025773 0.099186581094667 0.755093173375556
H7 H 0.611003405240333 0.045489220744549 0.749751287358553
O8 O 0.669192760140544 0.715919713195026 0.921331494495724
O9 O 0.736835358976714 0.600548149216200 0.864834698868567
O10 O 0.904011679232541 0.575447781538955 0.869177124059483
O11 O 0.999254591121172 0.554303933090089 0.972706659429158
O12 O 1.167049963228124 0.520193980624323 0.949016845743885
O13 O 1.264587809736027 0.621366734593180 0.900781607780379
O14 O 0.887982424682129 0.885890923005980 0.924945642772595
H14 H 0.888163290791015 0.938230365621731 0.914163046265947
O15 O 0.232504951840643 0.361542431680639 0.069396418885890
O16 O 0.334019895836322 0.471479696356200 0.108267313132419
O17 O 0.498057189593406 0.448815535575517 0.119118363810292
O18 O 0.596799180142740 0.417717329595294 0.019317512930770
O19 O 0.764192583318402 0.397047673755656 0.017193647152632
O20 O 0.835923930108140 0.292672252458850 0.084556444812436
O21 O 0.620533950282094 0.117819193297952 0.087908621885558
H21 H 0.625577140084409 0.064875543713908 0.079446262455750
C1 C 0.479697410289904 0.307993279092471 0.737654426993453
C2 C 0.445311669386816 0.376204726272213 0.753895680303175
C3 C 0.360529395568049 0.389129322313467 0.751960989401443
C4 C 0.307849844880928 0.332958003269378 0.731899880683728
C5 C 0.341250857087439 0.265169542934653 0.716030536102473
H5 H 0.301560966914441 0.221917456547584 0.699344408901766
C6 C 0.426430143616453 0.251544482602697 0.719268939095180
C7 C 0.519515917327493 0.428857637595679 0.830804818744850
H7A H 0.559160752642609 0.380534024969198 0.838131925451526
H7B H 0.465324882563949 0.425957689816351 0.859277638862838
H7C H 0.553973061815498 0.479279524505519 0.840305339056528
C8 C 0.286697465008975 0.461832756415355 0.820572379887293
H8A H 0.329802497346535 0.454290269478914 0.856674946635865
H8B H 0.237770928752197 0.420316134669254 0.822904597108548
H8C H 0.260196537125283 0.517086984089569 0.823186064688257
C9 C 0.171312261258375 0.298012648505236 0.703892233413570
H9A H 0.171899354729439 0.245651372460936 0.727734226479505
H9B H 0.186979606476659 0.288494603524493 0.658507206095034
H9C H 0.110115306589746 0.322974877052473 0.706285431669099
C10 C 0.458505516088273 0.176939274828693 0.701061096840109
H10A H 0.521289958030576 0.182508749317058 0.683999050326735
H10B H 0.419020979108453 0.157333052900792 0.665772716686313
C11 C 0.459631674950707 0.115815394581897 0.747943359398167
H11 H 0.468229614387521 0.063915555993388 0.724287603271110
C12 C 0.536421072107550 0.117944033728332 0.788287850251372
C13 C 0.526520512328662 0.062868649937853 0.837930950287633
H13A H 0.585564031539711 0.058155141693183 0.860782294714073
H13B H 0.508002324974158 0.008282033960295 0.822249063647226
H13C H 0.479858599674306 0.081924046186654 0.868806060252282
C14 C 0.376839662063528 0.109483459794560 0.779349918076804
H14A H 0.365393291322766 0.155702404210964 0.808750352392603
H14B H 0.373567828634396 0.058358288070737 0.804386111145431
H14C H 0.326189991313794 0.108585432035246 0.747943315099439
C15 C 0.554510539895326 0.195081216353305 0.814925185859836
H15A H 0.495499933237156 0.220914838849694 0.825995291494507
H15B H 0.587684055183675 0.185425286464166 0.855428732856279
C16 C 0.606103169664307 0.246196136145307 0.778637042041954
C17 C 0.692199530289124 0.240502671483301 0.782457454007916
H17 H 0.718354910961161 0.198986193149892 0.810832853027046
C18 C 0.743561407965582 0.285061162862951 0.749290306190120
C19 C 0.708481486331323 0.337403704700481 0.711822009248217
C20 C 0.622706366845120 0.342742048317538 0.707542151005244
C21 C 0.570329342436691 0.298167705375501 0.741275328145233
C22 C 0.596476188575931 0.366098246195638 0.609787770893116
H22A H 0.563256818264016 0.313680467405259 0.604258312228922
H22B H 0.661309352173790 0.359096715552180 0.597276595213378
H22C H 0.568056140363400 0.408038768909793 0.582615010023652
C23 C 0.793019845996803 0.442865699940706 0.702229143411815
H23A H 0.837348678735112 0.426895195919146 0.735881188388911
H23B H 0.744654334106505 0.477911820552912 0.720928429599929
H23C H 0.824541745149638 0.473006788204217 0.667828645553364
C24 C 0.863715165460854 0.214327136750038 0.771046806608545
H24A H 0.834336036691149 0.165467435697022 0.751973563919472
H24B H 0.858835431276602 0.211626623611424 0.818241145233639
H24C H 0.928731573946854 0.216044381125318 0.758562010489156
C25 C 0.924806886628387 0.681591564706738 0.930477391143220
C26 C 0.871619856102318 0.633815004170605 0.900336545214863
C27 C 0.786351434771940 0.644797967723280 0.898763165601378
C28 C 0.752245264806132 0.705637882301316 0.927783822018492
C29 C 0.804054828979039 0.752147772381125 0.958920869840044
H29 H 0.778680367960338 0.799547357753749 0.981326542451910
C30 C 0.889707670343179 0.741539595001215 0.960006145442284
C31 C 0.637798385652245 0.787104985627006 0.936555418020630
H31A H 0.674488659164065 0.830931876791948 0.916213126634322
H31B H 0.637073306356676 0.795147094178985 0.983459774094813
H31C H 0.574793226536879 0.788823871606416 0.919847122212202
C32 C 0.717674176058183 0.530551026898579 0.890778725204772
H32A H 0.676300894466760 0.538028428468942 0.927863346678324
H32B H 0.774019245373824 0.502084074612374 0.904527921387259
H32C H 0.687041623397069 0.497855433693733 0.857421965465793
C33 C 0.909294911975740 0.590886738856461 0.808697862113970
H33A H 0.951728294423342 0.637214171967036 0.800843955112950
H33B H 0.848248830099660 0.603318141575836 0.790530185952039
H33C H 0.933964696644481 0.541038779386744 0.788641950495134
C34 C 0.941226992045276 0.797174794549060 0.992000632575048
H34A H 0.999916135571170 0.772866016188480 1.005750610011424
H34B H 0.907632003278236 0.812856020615507 1.031164848239981
C35 C 0.960338796631957 0.869768339426755 0.958828634705360
C36 C 1.035900586981700 0.863713502359166 0.917770918516828
H36 H 1.028887616815905 0.911964221282074 0.889416713433207
C37 C 1.119369814814692 0.871639073527824 0.947951602374927
H37A H 1.128140353962600 0.830781111552307 0.982190186549922
H37B H 1.125631860189201 0.926532907319274 0.967170862186276
H37C H 1.169784051214913 0.864665535376191 0.916926668894674
C38 C 0.973088786261195 0.931372505929954 1.003191110083936
H38A H 0.915085264275493 0.940599161140536 1.026465942922684
H38B H 0.992011897702176 0.982738007836739 0.982050578595071
H38C H 1.020581375977784 0.916339796342721 1.034809520538322
C39 C 1.032751434930065 0.795674620062550 0.877002357214643
H39A H 0.968616869104464 0.788547704447657 0.863156309739837
H39B H 1.069337175531596 0.809811117973125 0.838708095689040
C40 C 1.066068179826899 0.723398619011341 0.899769909204928
C41 C 1.015204654181584 0.670265281902751 0.926050034391223
C42 C 1.050913047521499 0.603673990739067 0.946051748732124
C43 C 1.134717135050379 0.589003456502454 0.936923630907206
C44 C 1.184466272907439 0.642046824221908 0.909327968552195
C45 C 1.150419564533618 0.708749678358559 0.891912891920827
H45 H 1.188116695525800 0.749599481471789 0.870055105861400
C46 C 1.029353690577089 0.513248424301920 1.021308380706562
H46A H 1.065268895068306 0.548696908845840 1.050377644407662
H46B H 1.066748830746634 0.465819415885588 1.008363602834558
H46C H 0.974393972617202 0.493528933330814 1.043836392341596
C47 C 1.229271494963600 0.516488925686401 0.993734994088183
H47A H 1.200243067722976 0.518788812553721 1.036389062460549
H47B H 1.273980298383043 0.561166549758055 0.989267962777246
H47C H 1.259782114780392 0.463215052986113 0.988696177477279
C48 C 1.317078791195484 0.671220552374402 0.870055713991587
H48A H 1.320356396846221 0.724804558851460 0.891884801952494
H48B H 1.296441088354116 0.678626672964923 0.825442243721581
H48C H 1.377787419878634 0.645144802903909 0.869585634145652
C49 C 0.487470842115293 0.324527790830622 0.081286714175085
C50 C 0.450493730099100 0.391387262035458 0.098369189922189
C51 C 0.365452182408232 0.403113895829433 0.094423091582922
C52 C 0.314998232811521 0.346423059413484 0.072413717838490
C53 C 0.351023042212166 0.280192591433739 0.055341940524317
H53 H 0.313088443411021 0.236763189162947 0.036967221917566
C54 C 0.436322060135768 0.268035966487207 0.059859561208091
C55 C 0.512899315082732 0.444710535523566 0.179764845620015
H55A H 0.551903207595346 0.396857795995948 0.190177931133177
H55B H 0.454809731846020 0.441264127133533 0.204146317177610
H55C H 0.544912333412212 0.495577592901819 0.191578900356426
C56 C 0.282357463046015 0.475571835697524 0.158959644884424
H56A H 0.317888008079423 0.461124288255606 0.197682577463621
H56B H 0.228826215221157 0.439091796718729 0.155257128389689
H56C H 0.262616913703332 0.532938931841176 0.162441859444386
C57 C 0.180349682461222 0.306868767230078 0.043674716336950
H57A H 0.183596248332790 0.254572093034965 0.067486574284427
H57B H 0.196038075196673 0.298000551328459 -0.001808015978624
H57C H 0.117951346327309 0.329339490982446 0.046321544615748
C58 C 0.469912660167271 0.194715678325084 0.039718079730917
H58A H 0.532995665539950 0.201605529443813 0.023527832228158
H58B H 0.431324767437107 0.176347072803818 0.003547541921019
C59 C 0.470962972137112 0.131160943941487 0.084651373675045
H59 H 0.476816022063492 0.080071715766087 0.059489326369176
C60 C 0.549181094378681 0.131209434378881 0.123394177247331
C61 C 0.543277271388205 0.070762257682315 0.169327872682599
H61A H 0.602328426231403 0.066221649408008 0.192090867583034
H61B H 0.528434768892242 0.017456200102034 0.149443895740491
H61C H 0.495451345354455 0.083516208738232 0.201289517292660
C62 C 0.389533144568457 0.124926726288969 0.117711789162695
H62A H 0.337409593292501 0.127455340399501 0.087611711877424
H62B H 0.381152751634775 0.169213259060680 0.149324675968374
H62C H 0.385480111793887 0.072080381518328 0.140321918816117
C63 C 0.565235693906507 0.206389063980137 0.153822792134134
H63A H 0.505728246120780 0.230126533693742 0.166461577085293
H63B H 0.599346856890171 0.194438799635697 0.193513321324464
C64 C 0.615098872420396 0.260797189924112 0.119327699190572
C65 C 0.578347353795354 0.315968314198907 0.085430787698517
C66 C 0.630393210330163 0.363035644487036 0.053514826481699
C67 C 0.716137608353219 0.355154044775203 0.053788755742238
C68 C 0.751914762797703 0.299484802051748 0.087875780341220
C69 C 0.701214662686227 0.254093956826158 0.120797126063608
H69 H 0.727964520194879 0.210599022992329 0.146960499079340
C70 C 0.583823580985713 0.394531714154872 -0.038898546547310
H70A H 0.542870642319486 0.346142508866639 -0.040413659103427
H70B H 0.642701261398667 0.381607728453939 -0.060188481978849
H70C H 0.554021113541117 0.440880279935669 -0.060599954329773
C71 C 0.795632467030706 0.463650837651533 0.042895458520552
H71A H 0.834763649496838 0.450770766902081 0.080277425035130
H71B H 0.744796283071932 0.499799200506561 0.056323976153985
H71C H 0.832132197692591 0.491248109989815 0.009579358990655
C72 C 0.870351707110562 0.224994395267058 0.105260691647372
H72A H 0.839067950743369 0.177495260959191 0.085564921979090
H72B H 0.866579347326819 0.220757735180622 0.152464582383394
H72C H 0.935063193130905 0.225739121390219 0.092026426341514
#END
##############################################
# Avant-garde Materials Simulation           #
##############################################

data_bt2739_mi
_symmetry_cell_setting orthorhombic
_symmetry_space_group_name_H-M 'P 2_1 2_1 2_1'
_symmetry_Int_Tables_number 19
loop_
_symmetry_equiv_pos_site_id
_symmetry_equiv_pos_as_xyz
1 x,y,z
2 -x+1/2,-y,z+1/2
3 -x,y+1/2,-z+1/2
4 x+1/2,-y+1/2,-z
_cell_length_a 9.466036612798836
_cell_length_b 10.060309524500742
_cell_length_c 19.899982513953073
_cell_angle_alpha 90.000000000000000
_cell_angle_beta 90.000000000000000
_cell_angle_gamma 90.000000000000000
loop_
_atom_site_label
_atom_site_type_symbol
_atom_site_fract_x
_atom_site_fract_y
_atom_site_fract_z
O1 O 0.070563604182135 0.292233028424226 0.740887490821431
O2 O 0.237859864324238 0.182193844540670 0.828230768564062
O3 O 0.383449899450674 0.797405686461720 0.925352465840056
O4 O 0.340135306290988 0.698380947591193 1.024679046259309
O5 O 0.965318095799145 0.151706094469418 0.878942191645976
H5 H 1.050070876815249 0.194067481209975 0.859365275743274
O6 O 1.047036481710739 0.408472182826880 0.889975135550883
C1 C 0.447213830086201 0.486798054120575 0.791906989351203
C2 C 0.357065456211110 0.543134644502697 0.744209436409871
H2 H 0.383821594665176 0.638161052732201 0.721126501747879
C3 C 0.231124701998326 0.480372177803143 0.725084072287412
H3 H 0.162057733605854 0.527860075835124 0.688592538806477
C4 C 0.192851227004054 0.359481809908118 0.753813248888220
C5 C 0.284007711291612 0.300306701498654 0.801500134143049
C6 C 0.409271942437445 0.363080800150594 0.819610805882542
H6 H 0.478953180246569 0.317411725492563 0.856506163056467
C7 C -0.034629494006815 0.361299307765092 0.702358078323971
H7A H 0.000592173412962 0.377069687973984 0.650348692699711
H7B H -0.060297058392849 0.457649281167239 0.725376083206183
H7C H -0.127691041711814 0.296842830004669 0.703141933295780
C8 C 0.326011198740268 0.120839742309357 0.878227736132640
H8A H 0.336900221985829 0.185298152716188 0.922400136305552
H8B H 0.430462624718899 0.097346416892973 0.857349013489004
H8C H 0.272385436294405 0.029183046107247 0.892640870681140
C9 C 0.578292716244516 0.556882468314740 0.816321647053502
H9A H 0.623278759560861 0.617384217740088 0.775743745240953
H9B H 0.659296285965671 0.483599380887563 0.829898369439775
C10 C 0.555431696872388 0.649052633246701 0.877736730595952
H10 H 0.659210187547106 0.688516094446730 0.892444840997279
C11 C 0.457685820581278 0.767050409606207 0.862756962435435
H11A H 0.514299575144613 0.856875548090717 0.847288151107632
H11B H 0.376968347506999 0.743129589448045 0.825036478470682
C12 C 0.396642428020949 0.694627518172379 0.969585378304814
C13 C 0.487405266979671 0.585157353895732 0.940135169777734
H13 H 0.413741267485742 0.505706800569704 0.924866134330800
C14 C 0.589232277797704 0.529543894827013 0.993585277822859
H14A H 0.650681786883368 0.612859576676628 1.014033368723615
H14B H 0.526277075682515 0.487776768455901 1.034725275042299
C15 C 0.689322646314824 0.426914347856636 0.965904490396265
C16 C 0.653687321848687 0.292380116170013 0.961735661129617
H16 H 0.553048015882247 0.257873926336323 0.981776557028202
C17 C 0.747036753386474 0.200655967424464 0.933073529155592
H17 H 0.720771512849416 0.095309406739725 0.930240755632492
C18 C 0.876962814080441 0.242363602914373 0.907680944546282
C19 C 0.915405462811973 0.377391463041428 0.913718101146452
C20 C 0.822200096777912 0.467848259818865 0.942561982627644
H20 H 0.851255740681830 0.572025979115431 0.947486586233734
C21 C 1.087640531009804 0.545457591908553 0.892617890233229
H21A H 1.096867836569856 0.579875175595551 0.944895999958659
H21B H 1.011218415129195 0.607940771342457 0.865637637272657
H21C H 1.190218286921830 0.550600147382948 0.867544277628992
#END
##############################################
# Avant-garde Materials Simulation           #
##############################################

data_bt2743_mi
_symmetry_cell_setting triclinic
_symmetry_space_group_name_H-M 'P -1'
_symmetry_Int_Tables_number 2
loop_
_symmetry_equiv_pos_site_id
_symmetry_equiv_pos_as_xyz
1 x,y,z
2 -x,-y,-z
_cell_length_a 7.814509922085958
_cell_length_b 8.192612406166290
_cell_length_c 10.947056531920127
_cell_angle_alpha 91.466928611427278
_cell_angle_beta 81.453959312665361
_cell_angle_gamma 79.385989707541995
loop_
_atom_site_label
_atom_site_type_symbol
_atom_site_fract_x
_atom_site_fract_y
_atom_site_fract_z
N1 N 0.361307590070830 0.285488162576182 0.193331000284642
C11 C 0.322136867604027 0.385155664077333 0.087059145028024
H11A H 0.399348430716615 0.317685501729694 0.003493830850616
H11B H 0.356537728000367 0.507754631208089 0.097320061992296
H11C H 0.182330344313538 0.399331723958286 0.077952680622023
S1 S 0.238749663921303 0.337265377188796 0.330585272301335
O1 O 0.351279196591228 0.303471480429354 0.424822637610609
O2 O 0.137024370680644 0.503567713509036 0.325698696992148
C1 C 0.102293892149333 0.189057805348198 0.335424750982070
C2 C -0.075650449682242 0.229379414755380 0.385097911515662
H2 H -0.132516348515060 0.355655256835449 0.421316499103388
C3 C -0.176513756158169 0.105354310535317 0.388877860129814
H3 H -0.316522344162133 0.135775455186020 0.425545708147467
C4 C -0.097269087389921 -0.056915459093040 0.345492185742828
H4 H -0.174447664851174 -0.154933944248315 0.351016166962635
C5 C 0.080212761612886 -0.095586842238226 0.294452046511939
H5 H 0.138620068690676 -0.222125137525703 0.259819595247034
C6 C 0.183907694709971 0.027938732817446 0.286008884495336
C7 C 0.366045502288753 -0.006789053460436 0.221779270158459
O3 O 0.450191576871880 -0.168331439186834 0.203307190328600
C12 C 0.485704549814934 -0.253885177579337 0.315370581078859
H12A H 0.364110864874258 -0.288297091409395 0.362155185373483
H12B H 0.527873002270049 -0.166921345826541 0.377460277390865
C13 C 0.628015247631838 -0.405186433494148 0.278059596293682
H13A H 0.586998067047290 -0.492907829797370 0.216452229376091
H13B H 0.655015016397893 -0.468915473999072 0.361782948743790
H13C H 0.749818847816151 -0.370436283770090 0.232389024331537
C8 C 0.448844502717594 0.117335450675101 0.174454308535701
C9 C 0.633213533080157 0.086221211041969 0.108992168483281
O4 O 0.721930187413130 -0.048125366969586 0.067609652884084
O5 O 0.695297503351848 0.230979282837472 0.101971633403718
C10 C 0.876996713221072 0.214718438287208 0.045202735191068
H10A H 0.963593595798917 0.130048797736995 0.095195386224629
H10B H 0.905377792674213 0.340115789112103 0.050844658410813
H10C H 0.895474038917359 0.167979138511391 -0.051262118411859
#END
##############################################
# Avant-garde Materials Simulation           #
##############################################

data_bt2744_mi
_symmetry_cell_setting orthorhombic
_symmetry_space_group_name_H-M 'P b c a'
_symmetry_Int_Tables_number 61
loop_
_symmetry_equiv_pos_site_id
_symmetry_equiv_pos_as_xyz
1 x,y,z
2 -x+1/2,-y,z+1/2
3 x+1/2,-y+1/2,-z
4 -x,y+1/2,-z+1/2
5 -x,-y,-z
6 x-1/2,y,-z-1/2
7 -x-1/2,y-1/2,z
8 x,-y-1/2,z-1/2
_cell_length_a 9.491358209846776
_cell_length_b 10.258609541538679
_cell_length_c 22.883367298215859
_cell_angle_alpha 90.000000000000000
_cell_angle_beta 90.000000000000000
_cell_angle_gamma 90.000000000000000
loop_
_atom_site_label
_atom_site_type_symbol
_atom_site_fract_x
_atom_site_fract_y
_atom_site_fract_z
C1 C 0.190725493299180 0.210554615053394 0.107777004682972
C2 C 0.330545274275315 0.239725190067786 0.093914192413347
H2 H 0.415951577176495 0.196540044989109 0.118879707668952
C3 C 0.357440929063987 0.327456873326016 0.048935744448483
H3 H 0.466136680715486 0.352178376082506 0.038639277207254
C4 C 0.247575978851996 0.384889133080677 0.016977468306746
C5 C 0.108674575668475 0.350856909781660 0.031110162438837
H5 H 0.021900448810834 0.391964163687673 0.006037805188517
C6 C 0.079008112729088 0.265493305268163 0.076679635035281
H6 H -0.029071555241262 0.241968753944220 0.088322630415909
C7 C 0.278149782247200 0.268519860351180 0.246554081756722
C8 C 0.254094522838522 0.360958356838361 0.298957195729633
H8 H 0.167537779339866 0.429214841664128 0.290887033232435
C9 C 0.277129643250729 0.483069273707792 -0.030106609611265
H9A H 0.373393660943763 0.460356570103693 -0.054529085986525
H9B H 0.290896342668682 0.580522331869551 -0.010859312357966
H9C H 0.190279064567972 0.489855440210854 -0.061502754809708
N1 N 0.157708265529827 0.215120965868097 0.225409500120149
H1N H 0.058757173038677 0.238667020155695 0.242461626214036
O1 O 0.005849991527466 0.070667534855241 0.165714836535404
O2 O 0.263096195227431 0.014262565416274 0.175815552766032
O3 O 0.395938580814125 0.246522001422960 0.226210127436724
Cl1 Cl 0.408858574131341 0.450685263960280 0.313265067630725
Cl2 Cl 0.203746782205009 0.265384079401049 0.361309747335935
S1 S 0.152491037888305 0.109535079396438 0.168021511419879
#END
##############################################
# Avant-garde Materials Simulation           #
##############################################

data_bt2746_mi
_symmetry_cell_setting triclinic
_symmetry_space_group_name_H-M 'P -1'
_symmetry_Int_Tables_number 2
loop_
_symmetry_equiv_pos_site_id
_symmetry_equiv_pos_as_xyz
1 x,y,z
2 -x,-y,-z
_cell_length_a 5.749158387711525
_cell_length_b 6.779494377451740
_cell_length_c 18.127583633422699
_cell_angle_alpha 90.104788094063863
_cell_angle_beta 82.213559182646080
_cell_angle_gamma 78.720713686538502
loop_
_atom_site_label
_atom_site_type_symbol
_atom_site_fract_x
_atom_site_fract_y
_atom_site_fract_z
O1 O -0.129837415699529 1.167770462705280 0.344889682359122
O2 O 0.640825286717113 0.925217168309209 0.224056578923744
O3 O -0.001626053732126 1.463376441739841 0.228362885643734
O4 O 0.916900963301898 1.117018872448556 0.114216268909164
C1 C 0.279299465326893 0.506129135977646 0.412806282319153
H1A H 0.457819787933441 0.418684373046619 0.418324580952174
H1B H 0.198634907645351 0.423067235650423 0.374414649359442
H1C H 0.168372582431520 0.516404736977132 0.467489335063041
C2 C 0.371439421857992 0.839748718433242 0.445480442339577
H2A H 0.541635646451973 0.761174460704606 0.461772855801866
H2B H 0.237767991315557 0.858947120474908 0.495632295725640
H2C H 0.395627192873675 0.989272002376652 0.426725444860597
C3 C 0.295905278535853 0.716973124975964 0.384833472557544
C4 C 0.050296543775186 0.823148762702178 0.364679503940465
H4A H -0.002972962290053 0.727308401967782 0.323262207721385
H4B H -0.087428557398859 0.841115009196676 0.413701387960167
C5 C 0.043227062967074 1.028027642486200 0.330082562159239
C6 C 0.258714108200029 1.040467232674129 0.277627133951674
C7 C 0.456650555821375 0.884928231681585 0.273395428952982
C8 C 0.483322618516962 0.695710530484124 0.314094713659064
H8A H 0.666020592776077 0.648218825907498 0.327299532023597
H8B H 0.458950976212551 0.574825439760020 0.276998169503108
C9 C 0.560355061065369 1.109249077043915 0.195820630610643
C10 C 0.327551511478128 1.187305217963162 0.226479789673076
C11 C 0.206036973695067 1.384363844192082 0.203136862581677
C12 C 0.354408534191958 1.488875729063542 0.147736296001400
C13 C 0.594771883767303 1.403935272240381 0.119748619513356
C14 C 0.711364025809229 1.200726788334180 0.141049838044075
C15 C 0.252981852112968 1.679778713865441 0.125099764838964
H15A H 0.068307482657766 1.745928659125524 0.146774188942470
C16 C 0.387971559004229 1.785659555612082 0.075879309477999
H16A H 0.303667434362918 1.933678765143357 0.059407482255440
C17 C 0.626825791633121 1.702934257934548 0.049433171112599
H17A H 0.734587994283700 1.786551192932107 0.012161072446107
C18 C 0.728768192513180 1.512395476801835 0.071298070851054
H18A H 0.914384435884789 1.444058765729408 0.051933851750013
#END
##############################################
# Avant-garde Materials Simulation           #
##############################################

data_bt2747_mi
_symmetry_cell_setting monoclinic
_symmetry_space_group_name_H-M 'C c'
_symmetry_Int_Tables_number 9
loop_
_symmetry_equiv_pos_site_id
_symmetry_equiv_pos_as_xyz
1 x,y,z
2 x,-y,z+1/2
3 x+1/2,y+1/2,z
4 x+1/2,-y+1/2,z+1/2
_cell_length_a 9.461807720868977
_cell_length_b 25.813359687114204
_cell_length_c 7.023412857696234
_cell_angle_alpha 90.000000000000000
_cell_angle_beta 112.428226082770905
_cell_angle_gamma 90.000000000000000
loop_
_atom_site_label
_atom_site_type_symbol
_atom_site_fract_x
_atom_site_fract_y
_atom_site_fract_z
Cl1 Cl 0.251411845532405 0.523629473156622 -0.448968616648801
O1 O 0.061785911259270 0.759502097983667 -0.205777210414159
O2 O 0.359799780524611 0.830762270478011 0.673902775943543
O3 O 0.284138102292418 0.925829380908355 0.516692238425098
O4 O 0.175923119596210 0.942817793282677 0.107754202194998
N1 N 0.258966368171905 0.713748889508407 0.031770305799638
H1 H 0.362643513596792 0.719681201827711 0.151554619027753
C1 C 0.167273887300043 0.756420557133735 -0.032059183708664
C2 C 0.203133511588266 0.800091048194699 0.117775330429122
C3 C 0.268135720070486 0.791817763042647 0.330888302813410
H3A H 0.293491721331793 0.752788966724513 0.391996348740384
C4 C 0.297617857299753 0.834235666321975 0.464554409684622
C5 C 0.262786810885585 0.884650775254456 0.384595361176517
C6 C 0.200241732882687 0.892558807910063 0.169889318159368
C7 C 0.168354492439809 0.850114185597954 0.036905301865651
H7A H 0.119974509102144 0.855236577574737 -0.128809486658202
C8 C 0.419534949583181 0.781142148584947 0.758388349834598
H8A H 0.328679959107193 0.751855807655712 0.717661644949851
H8B H 0.469920153230983 0.786170009941518 0.925398366632480
H8C H 0.508074065698383 0.768543908055000 0.703452807093254
C9 C 0.427215094654581 0.952642417875749 0.561159348249831
H9A H 0.524054497261048 0.927024364319493 0.642845000272633
H9B H 0.426898717422421 0.985463063584981 0.659311247208868
H9C H 0.435865976887568 0.966752749918721 0.418715006796204
C10 C 0.110042742618288 0.952513114094037 -0.110627520671242
H10A H 0.180141500208905 0.935548047888094 -0.188537534876243
H10B H 0.108761340917193 0.994565897774695 -0.127074387065531
H10C H -0.007004746724863 0.937229132063741 -0.177932553867473
C11 C 0.250816622590391 0.668744581944253 -0.085829324715770
C12 C 0.112717818864528 0.648816325310209 -0.227301123240531
H12A H 0.005540613361893 0.668090418755145 -0.250369796373290
C13 C 0.112504647053838 0.604180747447403 -0.338996697523185
H13A H 0.005282704479686 0.589476858871626 -0.451051588497115
C14 C 0.249954410606447 0.578894670449640 -0.307432576372953
C15 C 0.387785070235460 0.597702818724662 -0.164706523698718
H15A H 0.494289114908148 0.577665545593367 -0.140304220708509
C16 C 0.387911154844532 0.642751089355355 -0.056076121636747
H16A H 0.495594708316013 0.658711157711190 0.050454181379310
#END
##############################################
# Avant-garde Materials Simulation           #
##############################################

data_bt2748_mi
_symmetry_cell_setting monoclinic
_symmetry_space_group_name_H-M 'C c'
_symmetry_Int_Tables_number 9
loop_
_symmetry_equiv_pos_site_id
_symmetry_equiv_pos_as_xyz
1 x,y,z
2 x,-y,z+1/2
3 x+1/2,y+1/2,z
4 x+1/2,-y+1/2,z+1/2
_cell_length_a 3.690304890958815
_cell_length_b 23.995065876043302
_cell_length_c 14.800322739585104
_cell_angle_alpha 90.000000000000000
_cell_angle_beta 94.022226819341540
_cell_angle_gamma 90.000000000000000
loop_
_atom_site_label
_atom_site_type_symbol
_atom_site_fract_x
_atom_site_fract_y
_atom_site_fract_z
O1 O 0.504812999414053 0.201021714834461 0.501717826497625
O2 O 0.457699524370142 0.186024040247146 0.672813588673662
H2 H 0.502054955867322 0.178560950384049 0.607180554969465
O3 O 0.287968388498991 0.231363773393414 0.838484179273635
H3 H 0.197596913830390 0.192788918724635 0.826830673140921
O4 O 0.071085453007003 0.342269074084294 0.841967800612281
H4 H 0.073486060330707 0.317031284096064 0.896827276406133
O5 O 1.457018499097532 -0.007095523427610 1.029612668283248
O6 O 1.209397889671539 0.085038428423095 0.954914560118225
H6 H 1.320200124397156 0.058061484592859 1.000697193699663
O7 O 0.895197382805861 0.136427378495928 0.804810004625356
H7 H 0.739685478117304 0.148314250126853 0.750388967989098
O8 O 0.727476356567151 0.075470287061262 0.651899456176869
H8 H 0.630320202484138 0.047674587536522 0.603838944926244
C1 C 0.392747186523887 0.250424733612631 0.512176050262307
H1 H 0.355522416810208 0.277661249114635 0.452521165568337
C2 C 0.311290620870989 0.272896147057704 0.597149301126094
C3 C 0.345486373196483 0.239909506294767 0.677005951947266
C4 C 0.260435075284057 0.261790101712570 0.760203319533053
C5 C 0.151940575910628 0.318133759304884 0.764322422586028
C6 C 0.122999023815807 0.351198341181023 0.685135418855791
H6A H 0.033357985438558 0.394047979793609 0.691336915805634
C7 C 0.198481668888841 0.328909325722830 0.603056536220486
H7A H 0.173787708746934 0.353703362012613 0.541323918840929
C8 C 1.363660790850033 -0.031424267599566 0.955055664481121
H8A H 1.411331168380410 -0.076601174631061 0.949126942955604
C9 C 1.200931714209325 -0.003883540242991 0.878013413753899
C10 C 1.129945749691187 0.054634106299463 0.879329058494490
C11 C 0.970921880182342 0.080663563895817 0.802104565707567
C12 C 0.884794171403660 0.048619289516127 0.723629464866109
C13 C 0.957967230131000 -0.009198178284436 0.722225014210938
H13 H 0.891104285908335 -0.032159511649448 0.659988853224798
C14 C 1.110566605036514 -0.034963270786984 0.798383640168628
H14 H 1.165127540261510 -0.079514750216605 0.799628685998496
#END
##############################################
# Avant-garde Materials Simulation           #
##############################################

data_bt2750_mi
_symmetry_cell_setting monoclinic
_symmetry_space_group_name_H-M 'P 2_1'
_symmetry_Int_Tables_number 4
loop_
_symmetry_equiv_pos_site_id
_symmetry_equiv_pos_as_xyz
1 x,y,z
2 -x,y+1/2,-z
_cell_length_a 3.920848640012191
_cell_length_b 13.720388602948768
_cell_length_c 10.948088279398767
_cell_angle_alpha 90.000000000000000
_cell_angle_beta 91.081798560811123
_cell_angle_gamma 90.000000000000000
loop_
_atom_site_label
_atom_site_type_symbol
_atom_site_fract_x
_atom_site_fract_y
_atom_site_fract_z
C1 C 0.737360609985654 0.662858369941061 0.293970492810813
C2 C 0.581012955810961 0.694318513601667 0.400785652701147
C3 C 0.543282813759881 0.793590897099914 0.423990500108663
H3 H 0.419027109414356 0.816979164382495 0.506991465133207
C4 C 0.660040132144241 0.861154246389412 0.339442613288294
H4 H 0.627717564951520 0.938561316017069 0.357334512854322
C5 C 0.816250757564325 0.829799875137199 0.232965345430775
H5 H 0.912886737705551 0.882387557496228 0.167753406167916
C6 C 0.855871213714432 0.730647684436559 0.210236126883146
H6 H 0.983285709180820 0.704928530058299 0.129131957120679
C7 C 0.668596018192167 0.517348198048201 0.175470803276288
C8 C 0.752966569545417 0.412826402450382 0.177570649867467
C9 C 0.930456134187005 0.369005025912635 0.275522448098423
H9 H 1.019548580374063 0.413397506723377 0.352036749195939
C10 C 0.992092813099304 0.269240000750890 0.274293492705205
H10 H 1.131350036781777 0.235538843078933 0.350142171060681
C11 C 0.879282899727560 0.210842372080234 0.176653840076175
C12 C 0.701161989893844 0.255416268875648 0.079138668261743
H12 H 0.605626548810611 0.210590509376716 0.003809674756027
C13 C 0.640480180772305 0.355010994571904 0.079125395279436
H13 H 0.499237587207615 0.389325910642505 0.004231868927044
C14 C 0.949043902538332 0.103254402402125 0.175277684306812
H14A H 1.071075359186349 0.079304898327299 0.261026382317417
H14B H 1.116457933350854 0.084116912240739 0.099480410934151
H14C H 0.712315571673047 0.061921289503111 0.160315970532292
O1 O 0.791057059722710 0.563706167110793 0.279478175069037
O2 O 0.505362423208622 0.559440872755730 0.095223677430204
Cl1 Cl 0.432458554477862 0.608957270588879 0.503765045002246
#END
##############################################
# Avant-garde Materials Simulation           #
##############################################

data_bt2751_mi
_symmetry_cell_setting monoclinic
_symmetry_space_group_name_H-M 'P 2_1/c'
_symmetry_Int_Tables_number 14
loop_
_symmetry_equiv_pos_site_id
_symmetry_equiv_pos_as_xyz
1 x,y,z
2 -x,y+1/2,-z+1/2
3 -x,-y,-z
4 x,-y-1/2,z-1/2
_cell_length_a 30.343724021066230
_cell_length_b 3.942072743926793
_cell_length_c 12.561068513346756
_cell_angle_alpha 90.000000000000000
_cell_angle_beta 90.696133933296068
_cell_angle_gamma 90.000000000000000
loop_
_atom_site_label
_atom_site_type_symbol
_atom_site_fract_x
_atom_site_fract_y
_atom_site_fract_z
Br1 Br 0.469861860224171 0.303989151566574 0.890293654304769
O1 O 0.317389403376060 0.624598182712927 0.592104655479214
H1O H 0.293598848991803 0.743304460256977 0.635436659843989
O2 O 0.197431154990234 0.995472245919044 0.646619694365352
O3 O 0.052597283096689 1.443164674526186 0.805119186552559
H3O H 0.024587503041306 1.387815760410449 0.843371275120855
O4 O 0.050983996334632 1.154670029061514 1.003388528550143
H4O H 0.044604197292109 0.954049311755645 1.052518247632160
O5 O 0.121707461713620 0.776045634995665 1.076051446386583
H5O H 0.150108061689641 0.662608524689377 1.097523830649034
O1W O 0.256298950765019 1.315038770617276 0.993387867871972
H1W1 H 0.234895213586969 1.375090062760864 1.049586452894123
H1W2 H 0.280168576054272 1.194611980677015 1.031007993139981
O2W O -0.029170149428433 1.323474230246529 0.867682884718928
H2W1 H -0.045330473715595 1.253848024185607 0.802454215789791
H2W2 H -0.043518996413823 1.522594627948321 0.900966303154963
N1 N 0.276350346813670 0.870145644952668 0.751826421239627
N2 N 0.239925809505539 0.994727388094182 0.799681967653209
H2N H 0.242514906199597 1.079418356019611 0.878685904736527
C1 C 0.351637753967674 0.559650691632933 0.659942069016415
C2 C 0.389383658014094 0.402446760753775 0.621142839898212
H2 H 0.390930718796495 0.335818680847873 0.537204082233895
C3 C 0.424735856431930 0.329940917632699 0.688899700214109
H3 H 0.453925448562381 0.204783048183766 0.658398994530132
C4 C 0.422134390747636 0.415918645867625 0.796474773234349
C5 C 0.385200124632760 0.575282112648345 0.836667809921708
H5 H 0.383444104800025 0.643882603379656 0.920450611204807
C6 C 0.349189451684858 0.649969287281086 0.768987027045803
C7 C 0.310305666857305 0.804586501874860 0.812801504129249
H7 H 0.309671869012534 0.850201845379040 0.898725212356287
C8 C 0.200547596666245 1.019708567173038 0.746746762248637
C9 C 0.162326337356262 1.063348509205205 0.816105530240142
C10 C 0.124938396446507 1.233784339271944 0.777746165105600
H10 H 0.124490175358352 1.351948755490314 0.699604745326840
C11 C 0.088233420401393 1.264656114938284 0.842105679653778
C12 C 0.087797827731474 1.114366923939116 0.943645397629104
C13 C 0.124984505978159 0.931970375643971 0.980018310545891
C14 C 0.162454933384215 0.914431024658035 0.917634189201046
H14 H 0.190467265478275 0.767057713527398 0.946089224758190
#END
##############################################
# Avant-garde Materials Simulation           #
##############################################

data_bv2099_mi
_symmetry_cell_setting orthorhombic
_symmetry_space_group_name_H-M 'P n a 2_1'
_symmetry_Int_Tables_number 33
loop_
_symmetry_equiv_pos_site_id
_symmetry_equiv_pos_as_xyz
1 x,y,z
2 -x,-y,z+1/2
3 -x+1/2,y+1/2,z+1/2
4 x+1/2,-y+1/2,z
_cell_length_a 11.330800349766770
_cell_length_b 19.606831944973372
_cell_length_c 9.614079442285041
_cell_angle_alpha 90.000000000000000
_cell_angle_beta 90.000000000000000
_cell_angle_gamma 90.000000000000000
loop_
_atom_site_label
_atom_site_type_symbol
_atom_site_fract_x
_atom_site_fract_y
_atom_site_fract_z
O1 O -0.028653400228344 0.406388164442606 0.274027533273004
O2 O 0.116990878632512 0.483481894484763 0.435128353429343
O3 O 0.264694914753904 0.406045966455203 0.399859130518797
O4 O 0.484611439684176 0.510113208028841 0.498097847287892
O5 O 0.788185444886341 0.755041751022062 0.343972610599334
N1 N 0.407653375347238 0.509898832414228 0.279486244259852
H1 H 0.423499184713706 0.503076794663456 0.175199049539494
N2 N 0.705704999192816 0.612656694293564 0.348844701855758
C1 C -0.108045344651348 0.367518871779807 0.188472638945568
H1A H -0.087788188320938 0.312826812988295 0.194034799050862
H1B H -0.094242725406951 0.386127920853503 0.082533274228240
H1C H -0.200307819642857 0.376060523496009 0.218936135509055
C2 C -0.031988703835650 0.394759212802071 0.413686077685700
C3 C -0.108341518057124 0.348573222138827 0.478727112358710
H3 H -0.167833037521398 0.317641775175374 0.416328898808029
C4 C -0.108850230848017 0.342040660965450 0.623541746140164
H4 H -0.169974620273820 0.306626788409755 0.673018671731075
C5 C -0.032971500472085 0.381304246311369 0.704840573991752
H5 H -0.033046101778660 0.376768908409345 0.817546993847895
C6 C 0.043893577834040 0.427391480661039 0.640897412822599
H6 H 0.102027756508547 0.459561065102769 0.702612065021220
C7 C 0.044614356118159 0.433522322404130 0.497384862314662
C8 C 0.226155657910365 0.463584155872905 0.389973191698280
C9 C 0.289973171710329 0.524762964064071 0.328313574170620
H9A H 0.236577154479754 0.545194427005580 0.242948788382339
H9B H 0.293642102177308 0.564588851118663 0.408688709820575
C10 C 0.498531456230636 0.505177361563569 0.369869340786528
C11 C 0.621125690029723 0.495836926645094 0.305652872338558
H11A H 0.649559561978790 0.443582431405566 0.329278197297475
H11B H 0.617261351276521 0.500504701064382 0.192059726790913
C12 C 0.705325874173860 0.543823061321962 0.373169352431278
C13 C 0.782207105870842 0.530273110995621 0.482776499619549
H13 H 0.802066410662129 0.479827658282627 0.522255575768351
C14 C 0.827884153215805 0.592683862108357 0.528581227021680
H14 H 0.889609155219944 0.600096905799041 0.613006061804023
C15 C 0.779889467766254 0.644124987450733 0.444532435325478
C16 C 0.638551560537759 0.646898399232889 0.240477906766364
H16A H 0.696765806596707 0.662942091957080 0.155695918909530
H16B H 0.594107639425975 0.691931068801288 0.282505878838934
H16C H 0.572578686397999 0.611623449208666 0.199630100601589
C17 C 0.803449504051767 0.717108388692578 0.446740290962277
C18 C 0.847525321982850 0.745494879429510 0.580954383153593
C19 C 0.809078063796737 0.719223815992131 0.708940044678836
H19 H 0.746325277887945 0.677395713975465 0.711844805817993
C20 C 0.849850980110776 0.746622310593625 0.833143011633702
H20 H 0.820428010740795 0.724465719802182 0.931167213926239
C21 C 0.926114962807321 0.800775487127583 0.580749623144873
H21 H 0.955165708086546 0.821818757461489 0.481657517653626
C22 C 0.967595910618966 0.827635719950109 0.705553523278457
H22 H 1.031100320751831 0.869376508281488 0.703887554436469
C23 C 0.929799900995880 0.801118018381023 0.833857455699708
C24 C 0.971472923473556 0.830229681417707 0.969348702551194
H24A H 1.052938849137280 0.859468627423596 0.956319011682625
H24B H 0.985811702916333 0.789442619576852 1.045596823388456
H24C H 0.904415156188068 0.864410701109728 1.014347946400884
#END
##############################################
# Avant-garde Materials Simulation           #
##############################################

data_bx2154_mi
_symmetry_cell_setting triclinic
_symmetry_space_group_name_H-M 'P -1'
_symmetry_Int_Tables_number 2
loop_
_symmetry_equiv_pos_site_id
_symmetry_equiv_pos_as_xyz
1 x,y,z
2 -x,-y,-z
_cell_length_a 5.915569071616586
_cell_length_b 10.924556611460586
_cell_length_c 11.036223483995443
_cell_angle_alpha 67.645573738928221
_cell_angle_beta 79.352052044393886
_cell_angle_gamma 87.685721679748326
loop_
_atom_site_label
_atom_site_type_symbol
_atom_site_fract_x
_atom_site_fract_y
_atom_site_fract_z
Br1 Br -0.112138454883399 -0.011439343765889 0.213673332128239
S1 S 0.284108893528106 0.352022188054201 0.472034773514562
O1 O 0.506555732259721 0.306790971075833 0.503820258902590
O2 O 0.103359787399393 0.361551115403892 0.577354020410350
O3 O 0.572881897305440 0.459506616052630 0.202311996587083
N1 N 0.304659785102616 0.505004241637175 0.355255495485425
H1N H 0.180508170626180 0.565941886346399 0.377089226224256
C1 C 0.181119778885905 0.253433985086338 0.397034876818044
C2 C 0.290638619838084 0.136640626964877 0.401661637816872
H2 H 0.442902351677519 0.109706039301255 0.446983641142674
C3 C 0.203882779909090 0.056421354644803 0.347275179995336
H3 H 0.285888270641268 -0.035581759385297 0.351088371537724
C4 C 0.010575298042144 0.096815110034010 0.287926553078821
C5 C -0.097689640562584 0.214227011449225 0.281640185333333
H5 H -0.247116254031649 0.245702344840987 0.234478767595306
C6 C -0.012325454814780 0.292906440472154 0.337768109367200
H6 H -0.099349456975989 0.383347124538151 0.334629563890405
C7 C 0.437459065871155 0.538255136415404 0.228246000239707
C8 C 0.393567802649215 0.674657712852688 0.126556700332221
C9 C 0.145435083064587 0.672029604686903 0.102078532138994
H9A H 0.120585330270110 0.593867139233859 0.065675328836843
H9B H 0.114979709894428 0.767539612801987 0.025558948490529
H9C H 0.016066423546742 0.657113698335190 0.191833325487082
C10 C 0.425256856820810 0.783005609540034 0.179794996656487
H10A H 0.301365903668736 0.771995549268028 0.270626803797411
H10B H 0.401017808960451 0.880105348058426 0.103733712933334
H10C H 0.598639145961286 0.781848405821400 0.202167609408709
C11 C 0.562976508248302 0.700873880846594 -0.004252708100614
H11A H 0.741681412018764 0.699159222906747 0.009768534606216
H11B H 0.532877270354198 0.799227141510047 -0.076176794331978
H11C H 0.539812166296737 0.627788892575591 -0.047034842881361
#END
##############################################
# Avant-garde Materials Simulation           #
##############################################

data_bx2155_mi
_symmetry_cell_setting orthorhombic
_symmetry_space_group_name_H-M 'P c a 2_1'
_symmetry_Int_Tables_number 29
loop_
_symmetry_equiv_pos_site_id
_symmetry_equiv_pos_as_xyz
1 x,y,z
2 -x,-y,z+1/2
3 x+1/2,-y,z
4 -x+1/2,y,z+1/2
_cell_length_a 19.551596830895519
_cell_length_b 11.363261458755050
_cell_length_c 8.782857776100270
_cell_angle_alpha 90.000000000000000
_cell_angle_beta 90.000000000000000
_cell_angle_gamma 90.000000000000000
loop_
_atom_site_label
_atom_site_type_symbol
_atom_site_fract_x
_atom_site_fract_y
_atom_site_fract_z
Cl1 Cl 0.582192321472713 1.344620715825050 0.576322376197320
Cl2 Cl 0.419605036214662 0.133006550571849 0.651216928269018
O1 O 0.585647601875362 1.041885389511101 0.743940994149078
O2 O 0.615600796063327 1.056914118129060 0.495593430034341
O3 O 0.437800238556675 0.452696534385087 0.479808285589831
O4 O 0.406986365928112 0.413773150039821 0.724038044471312
N1 N 0.533538900557946 0.846992094965205 0.655460486993707
H1A H 0.553219743120251 0.936800125388193 0.693115916945778
N2 N 0.495417215217465 0.646862858336935 0.568322898812985
H2A H 0.475539731960166 0.559343511936948 0.532494655801741
C1 C 0.671569804989603 1.179525387003983 0.676947566317158
C2 C 0.660601544215647 1.299178524439031 0.650066027882502
C3 C 0.710042541187626 1.383702108951201 0.683697320054954
H3A H 0.699985596580632 1.475923213247233 0.659162921113888
C4 C 0.771732842635138 1.348678948859977 0.749204060878122
H4A H 0.810175228553181 1.414874736298181 0.776707861048804
C5 C 0.783321628040158 1.229754728083275 0.780329060678412
H5A H 0.829923344812636 1.199865750437462 0.836229010642639
C6 C 0.733681454251846 1.146534460732350 0.743711966184095
H6A H 0.742828620399315 1.053899860329193 0.767597669582674
C7 C 0.619985876571908 1.086454290838427 0.632780043135495
C8 C 0.349372179329184 0.314772424146735 0.522565075868886
C9 C 0.351523352901477 0.193453303682403 0.549178382515020
C10 C 0.300950502419514 0.118076164572574 0.494065452448693
H10A H 0.304912436454122 0.023875863476468 0.514217588442929
C11 C 0.245973612938696 0.164821320904312 0.413151984258790
H11A H 0.205837714307338 0.106063104312516 0.372772752651050
C12 C 0.242055174038692 0.285914559277504 0.386371896013698
H12A H 0.198779496397228 0.322873229656262 0.324255059147160
C13 C 0.293807463568051 0.359433176575656 0.439779333047024
H13A H 0.291746078858913 0.453818273339922 0.418658171042827
C14 C 0.402616578992193 0.399453857688489 0.582850100835017
C15 C 0.489688379713250 0.859583436737711 0.516911679804502
H15A H 0.516966589078660 0.916849194885834 0.437637280252761
H15B H 0.442477369479930 0.903858911876074 0.550879850730829
C16 C 0.476482985255176 0.736416622861760 0.450382439221194
H16A H 0.422498174555160 0.723962095685165 0.421991016077976
H16B H 0.507358014366886 0.717930712971960 0.349231674515454
C17 C 0.493964028525208 0.789230951407150 0.780095605984916
H17A H 0.455610070111154 0.851085706400093 0.823444839007511
H17B H 0.529783979322060 0.769452055640532 0.872235783726528
C18 C 0.461487881771598 0.676558695648842 0.716095335025858
H18A H 0.468104103221549 0.601253985584621 0.791798428509974
H18B H 0.406952659495933 0.687201137611661 0.692039436212911
C19 C 0.594617605216074 0.773849825497643 0.616444423160320
H19A H 0.631327329323767 0.780267889531937 0.710195546930233
H19B H 0.617438018944634 0.813178032781795 0.514879818657963
C20 C 0.571387310576074 0.646127570559008 0.590224940656104
H20A H 0.594471752245109 0.608645320541238 0.487656122243117
H20B H 0.581831579151022 0.590210750919394 0.689094251083624
#END
##############################################
# Avant-garde Materials Simulation           #
##############################################

data_bx2156_mi
_symmetry_cell_setting orthorhombic
_symmetry_space_group_name_H-M 'P c a 2_1'
_symmetry_Int_Tables_number 29
loop_
_symmetry_equiv_pos_site_id
_symmetry_equiv_pos_as_xyz
1 x,y,z
2 -x,-y,z+1/2
3 -x+1/2,y,z+1/2
4 x+1/2,-y,z
_cell_length_a 21.360127061390958
_cell_length_b 4.792236428671321
_cell_length_c 12.337998874571166
_cell_angle_alpha 90.000000000000000
_cell_angle_beta 90.000000000000000
_cell_angle_gamma 90.000000000000000
loop_
_atom_site_label
_atom_site_type_symbol
_atom_site_fract_x
_atom_site_fract_y
_atom_site_fract_z
C1 C 0.367977645393319 0.157929234354119 0.426945137727541
C2 C 0.428332700152777 0.262591121452085 0.473547879344380
C3 C 0.486025203132811 0.153816502934981 0.439416892708506
C4 C 0.541945675905519 0.240409158211425 0.486905464861996
H4 H 0.586175351715548 0.155444240724931 0.458197486769855
C5 C 0.540618313915802 0.436019358892246 0.570570584478929
H5 H 0.584376933687511 0.503841979608880 0.607373989348916
C6 C 0.483708567621600 0.545582928974712 0.606037165437987
H6 H 0.482861399748079 0.698899687429957 0.671117956852307
C7 C 0.428154904365060 0.460285939192725 0.557140234609054
H7 H 0.383623163937664 0.546230090980084 0.583660054272507
C8 C 0.272155426933651 0.273869561918519 0.334031003034089
C9 C 0.270659749116544 0.105648942944196 0.240619649735667
C10 C 0.214380568383028 0.018237480801887 0.194767129886624
H10 H 0.214725689490677 -0.109958324013085 0.122088858797445
C11 C 0.158135059292434 0.101141688017989 0.241757517914888
H11 H 0.113928291920371 0.033418425809056 0.206802815346431
C12 C 0.157775306486889 0.274635005038826 0.332185350287363
H12 H 0.113946362611710 0.342977585757702 0.368291378898253
C13 C 0.214468264495144 0.359131982516370 0.377308126436677
N1 N 0.329426119921083 0.352316166646628 0.382683549732678
H1N H 0.339567724282125 0.561665348651094 0.392469561784659
O1 O 0.354476823690953 -0.093987884978833 0.430734147146719
Cl1 Cl 0.489489947773706 -0.085691219120258 0.333429815004470
Cl2 Cl 0.340315241367094 0.008536100585685 0.179757383868569
Cl3 Cl 0.213219163068438 0.572093597742091 0.490430865713496
#END
##############################################
# Avant-garde Materials Simulation           #
##############################################

data_bx2157_mi
_symmetry_cell_setting monoclinic
_symmetry_space_group_name_H-M 'P 2_1/c'
_symmetry_Int_Tables_number 14
loop_
_symmetry_equiv_pos_site_id
_symmetry_equiv_pos_as_xyz
1 x,y,z
2 -x,y+1/2,-z+1/2
3 -x,-y,-z
4 x,-y-1/2,z-1/2
_cell_length_a 13.507049247987846
_cell_length_b 6.014526438177707
_cell_length_c 17.269094223954994
_cell_angle_alpha 90.000000000000000
_cell_angle_beta 90.864816204855416
_cell_angle_gamma 90.000000000000000
loop_
_atom_site_label
_atom_site_type_symbol
_atom_site_fract_x
_atom_site_fract_y
_atom_site_fract_z
S S 0.270468511761330 0.167646879173352 0.609060949160176
O1 O 0.258085881807745 0.187755422148064 0.382380009112742
O2 O 0.177945052684624 0.177723470893860 0.656730464127007
C1 C 0.244620401788331 0.237080971225655 0.511464023595310
C2 C 0.189109599110778 0.415296418724146 0.473789917205622
C3 C 0.130688566449594 0.597832980245444 0.496641317120158
C4 C 0.091482258473989 0.730436518312100 0.437248632782433
H4 H 0.045264887465366 0.871282922994721 0.453415854679252
C5 C 0.106675827899643 0.692023372924056 0.357797343780520
C6 C 0.162624919605242 0.508100850176598 0.335171263141904
H6 H 0.173838856125090 0.466874560557372 0.274454883491815
C7 C 0.201140024465451 0.376467975617019 0.394213634833926
C8 C 0.282977041016079 0.105115559672698 0.454235342595594
C9 C 0.345007220721591 0.406292538663173 0.636384770127528
C10 C 0.316444043929760 0.536991913708188 0.698737109844437
H10 H 0.246567421684112 0.502924736487518 0.726956841218725
C11 C 0.378644063314824 0.709394114863622 0.723557986952827
H11 H 0.356216152839341 0.814996659777867 0.771412472809200
C12 C 0.469218969084706 0.745547131660953 0.687691629344701
H12 H 0.518057566975243 0.877790840085049 0.708119460605521
C13 C 0.497643301788218 0.610120102463592 0.626081611390376
H13 H 0.568841900730078 0.635786331217976 0.598735143823963
C14 C 0.435340869921396 0.440422438849017 0.599962990776016
H14 H 0.456721292494426 0.335512554894722 0.551576491162728
C15 C 0.110582710674345 0.651280665051259 0.579662600802151
H15A H 0.172721145755105 0.742471531059653 0.606577608570277
H15B H 0.099730664722696 0.500070404309306 0.613877048513601
H15C H 0.044797143236818 0.756824432086739 0.584329356037990
C16 C 0.061715935703472 0.846031223234854 0.298424015264888
H16A H 0.072186338650560 0.783512217493728 0.239601881124446
H16B H 0.095070152067468 1.012396812421072 0.302105151553626
H16C H -0.017987733335997 0.865723593190441 0.307865389863878
C17 C 0.345349482925637 -0.096957977371762 0.454697776710721
H17A H 0.355891682115346 -0.159237809864847 0.513783111409792
H17B H 0.418379252707393 -0.061983463719220 0.430136951583001
H17C H 0.310157122961574 -0.227278046335413 0.419292062237368
#END
##############################################
# Avant-garde Materials Simulation           #
##############################################

data_bx2159_mi
_symmetry_cell_setting monoclinic
_symmetry_space_group_name_H-M 'P 2_1/n'
_symmetry_Int_Tables_number 14
loop_
_symmetry_equiv_pos_site_id
_symmetry_equiv_pos_as_xyz
1 x,y,z
2 -x+1/2,y+1/2,-z+1/2
3 -x,-y,-z
4 x-1/2,-y-1/2,z-1/2
_cell_length_a 3.842112938612852
_cell_length_b 28.408104931802136
_cell_length_c 11.604793757953297
_cell_angle_alpha 90.000000000000000
_cell_angle_beta 93.031366471265358
_cell_angle_gamma 90.000000000000000
loop_
_atom_site_label
_atom_site_type_symbol
_atom_site_fract_x
_atom_site_fract_y
_atom_site_fract_z
C1 C 0.408888741982619 0.154878419774433 -0.116451279252247
C2 C 0.283919812656995 0.134274033652894 -0.017696972365807
H2 H 0.188056104266237 0.155761224813263 0.051104781736597
C3 C 0.275984605200648 0.085381255190973 -0.012647537142949
C4 C 0.383092590388471 0.057031740704006 -0.102074601350957
H4 H 0.371890036346700 0.018933618208084 -0.096669889488121
C5 C 0.504040738654639 0.079261465844013 -0.199024732881184
C6 C 0.520809698103453 0.128095143286556 -0.208027492283371
H6 H 0.619921682021902 0.145107835232581 -0.283501681055779
C7 C 0.548305232323642 0.231991239780113 -0.043819777665206
C8 C 0.484639386555263 0.282163327712791 -0.068051561071461
C9 C 0.328627685734643 0.298474256317479 -0.172465905553575
H9 H 0.252287804817964 0.274023114558158 -0.241236402061969
C10 C 0.274085347653996 0.346467146104685 -0.188952186379299
H10 H 0.152215994969917 0.358798988797011 -0.270273818564619
C11 C 0.370921033886435 0.379079525269303 -0.102602272799606
C12 C 0.530693815552398 0.362332444610289 0.001161480619911
H12 H 0.610125439685911 0.387354712706602 0.068678663076243
C13 C 0.587293397137958 0.314613236473632 0.018499315720307
H13 H 0.710590514893614 0.301487808045762 0.098795709643481
C14 C 0.305407076869954 0.430754780564307 -0.119473582626599
H14A H 0.551129199091068 0.450442995009228 -0.121310871302545
H14B H 0.163334868975778 0.445208824610302 -0.047859377580148
H14C H 0.153846301691270 0.437801598663540 -0.200102955448484
O1 O 0.405349875164923 0.203419821441276 -0.131436378654669
O2 O 0.708083180503498 0.216067740205507 0.041148298770722
Cl1 Cl 0.127911730315637 0.058475334850709 0.109989395666894
Cl2 Cl 0.638629413142421 0.044616944268254 -0.311742839844814
#END
##############################################
# Avant-garde Materials Simulation           #
##############################################

data_bx2161_mi
_symmetry_cell_setting monoclinic
_symmetry_space_group_name_H-M 'P 2_1/c'
_symmetry_Int_Tables_number 14
loop_
_symmetry_equiv_pos_site_id
_symmetry_equiv_pos_as_xyz
1 x,y,z
2 -x,y+1/2,-z+1/2
3 -x,-y,-z
4 x,-y-1/2,z-1/2
_cell_length_a 11.695417576060528
_cell_length_b 9.475935932280407
_cell_length_c 11.280795538290507
_cell_angle_alpha 90.000000000000000
_cell_angle_beta 104.411064700173625
_cell_angle_gamma 90.000000000000000
loop_
_atom_site_label
_atom_site_type_symbol
_atom_site_fract_x
_atom_site_fract_y
_atom_site_fract_z
C1 C 0.535184698756630 0.219553305097115 0.465427078495939
C2 C 0.551585371700760 0.106670937377077 0.391351499042845
C3 C 0.460166511446618 0.078345255415542 0.287762730108363
H3 H 0.469394015474884 -0.009556556202617 0.228488211882111
C4 C 0.357393714244431 0.159557421742249 0.260191159735734
H4 H 0.288025103180340 0.134608803325695 0.178940367326678
C5 C 0.344292196247397 0.271484394902656 0.336173297927371
H5 H 0.264415990578524 0.335412839455861 0.315178078370858
C6 C 0.434038386292275 0.302151404866813 0.440255397739205
H6 H 0.424671388711746 0.387742116165790 0.501334880102844
C7 C 0.709288536590831 0.337495526038220 0.578704866194090
C8 C 0.806498346656582 0.321500794146820 0.690477121247847
C9 C 0.808571658788126 0.210543232646024 0.773054018163541
H9 H 0.736038057376630 0.135626564754959 0.757517241588950
C10 C 0.902547705350220 0.197684265740858 0.875972698127740
H10 H 0.901639767549631 0.112065512937764 0.940099432731252
C11 C 0.996243150203258 0.294180546247373 0.899897709210078
C12 C 0.993522058254736 0.405036533991682 0.816334824248025
H12 H 1.065309124944736 0.481671367993628 0.832731597867439
C13 C 0.900164523104499 0.418537704170406 0.713097752945769
H13 H 0.898504691280012 0.504803781511749 0.648929391356213
C14 C 0.661914429617390 0.019618358703339 0.424488657123032
H14A H 0.675697055053821 -0.023760451076759 0.517200805206772
H14B H 0.740096647661276 0.083213065558342 0.422780326422387
H14C H 0.656654602806765 -0.068070473980401 0.360354739147211
C15 C 1.096443492423166 0.279115610386068 1.011859295203913
H15A H 1.178880002043017 0.251630179213232 0.987197112860621
H15B H 1.077965367628627 0.197039211134557 1.072979340390648
H15C H 1.112769223955569 0.378397233037687 1.063383581508071
O1 O 0.622693783647256 0.239457046184882 0.574952047593832
O2 O 0.705945059766842 0.425143786436466 0.498161271280666
#END
##############################################
# Avant-garde Materials Simulation           #
##############################################

data_bx2162_mi
_symmetry_cell_setting triclinic
_symmetry_space_group_name_H-M 'P -1'
_symmetry_Int_Tables_number 2
loop_
_symmetry_equiv_pos_site_id
_symmetry_equiv_pos_as_xyz
1 x,y,z
2 -x,-y,-z
_cell_length_a 7.598739725794550
_cell_length_b 10.580320408465990
_cell_length_c 10.877393850202822
_cell_angle_alpha 101.495320452679408
_cell_angle_beta 93.039800169746400
_cell_angle_gamma 98.223623011391851
loop_
_atom_site_label
_atom_site_type_symbol
_atom_site_fract_x
_atom_site_fract_y
_atom_site_fract_z
C1 C 0.242419127679056 0.018258934715999 0.164673138689667
H1 H 0.330141106468471 0.022537673215064 0.086779396356899
C2 C 0.363310431261504 -0.001826875865700 0.278081190965156
H2 H 0.427974898190275 -0.087241405956864 0.244974949523694
C3 C 0.264418911239127 -0.019107129663829 0.395981488546825
H3A H 0.151708050219607 -0.099353910748212 0.369001989474671
H3B H 0.356656081870318 -0.051359433653360 0.460114191075376
C4 C 0.198891657543386 0.104139283088170 0.465882950413796
H4A H 0.167177155327457 0.090124594833177 0.560197247208126
H4B H 0.075188966881123 0.116595436150707 0.416618713498498
C5 C 0.336934719609246 0.227849562494010 0.478972574383690
H5A H 0.276371849588249 0.315602297533932 0.511184768660628
H5B H 0.443987524924541 0.229368043692369 0.551708867776573
C6 C 0.426949587750224 0.239928940957737 0.356636865741367
H6 H 0.534777764012865 0.323850597130175 0.376088665246829
C7 C 0.299983252016005 0.255592046338523 0.244537337208887
H7 H 0.388687735489254 0.272853572367550 0.169892262728229
C8 C 0.505877722467787 0.117137701095351 0.314182493891561
C9 C 0.095983625158772 -0.097894261841476 0.121744513213171
C10 C -0.076327849858414 -0.094862168633083 0.161514369103260
H10 H -0.105750108495951 -0.005543790593400 0.220068527086725
C11 C -0.209881239004463 -0.203350534279538 0.127550247418715
H11 H -0.341758079274894 -0.197892000006019 0.160568527600120
C12 C -0.174827334398565 -0.318099442053273 0.051623881477508
H12 H -0.278707680717991 -0.403053406723335 0.024035470126927
C13 C -0.005634891315829 -0.323454032555071 0.009287389402928
H13 H 0.024302777635363 -0.410897914566743 -0.051900902814359
C14 C 0.127133518109550 -0.214491380774246 0.044668229636697
C15 C 0.208840260993151 0.374478341576622 0.278502245795376
C16 C 0.293125028599806 0.499489558335124 0.271318963737660
C17 C 0.208075167904266 0.608884475316903 0.297921036137401
H17 H 0.277480090982184 0.703318707473651 0.288735461340982
C18 C 0.034148481059981 0.595154951595489 0.333526928452480
H18 H -0.032931307400538 0.680360676846108 0.353283913121273
C19 C -0.052260132195653 0.472378181826095 0.342463706598479
H19 H -0.188038759641067 0.460430144449946 0.370274244277885
C20 C 0.034124076276925 0.363801451995283 0.315224342231471
H20 H -0.036419231194922 0.267977410852327 0.319690496545670
Cl1 Cl 0.336727547184119 -0.228578763337717 -0.010408040765024
Cl2 Cl 0.509429944921410 0.521976911370104 0.223492674467377
N1 N 0.167493521219994 0.138277056405634 0.201515358736784
O1 O 0.666640146657554 0.113760569185020 0.310888112901818
H1A H 0.086361146372588 0.151156408922261 0.128572162414021
#END
##############################################
# Avant-garde Materials Simulation           #
##############################################

data_ci2620_mi
_symmetry_cell_setting orthorhombic
_symmetry_space_group_name_H-M 'P b c a'
_symmetry_Int_Tables_number 61
loop_
_symmetry_equiv_pos_site_id
_symmetry_equiv_pos_as_xyz
1 x,y,z
2 -x+1/2,-y,z+1/2
3 x+1/2,-y+1/2,-z
4 -x,y+1/2,-z+1/2
5 -x,-y,-z
6 x-1/2,y,-z-1/2
7 -x-1/2,y-1/2,z
8 x,-y-1/2,z-1/2
_cell_length_a 11.187162311972296
_cell_length_b 7.420310574051399
_cell_length_c 25.143200688710667
_cell_angle_alpha 90.000000000000000
_cell_angle_beta 90.000000000000000
_cell_angle_gamma 90.000000000000000
loop_
_atom_site_label
_atom_site_type_symbol
_atom_site_fract_x
_atom_site_fract_y
_atom_site_fract_z
O2 O 0.392792861656004 0.115767452703542 0.063852943176037
O1 O 0.099111351185994 0.065109918195565 0.384481543392650
H1 H 0.021776595833744 0.101394206210838 0.400904634256181
O3 O 0.324207021767995 0.351150046957137 0.013510189706918
N1 N 0.229803208757099 0.217361536630793 0.140106053568452
N2 N 0.234561118565932 0.294275749867644 0.090664832711089
H2A H 0.183506634797888 0.407098052958784 0.081628636260504
C4 C 0.219207684253409 0.110462577746289 0.250781751371350
H4 H 0.298383747685170 0.070101706504372 0.228823502099139
C6 C 0.130202062078631 0.211705922951918 0.224820553175596
C1 C 0.106468670925347 0.117279381504149 0.332734893176447
C3 C 0.017355552702388 0.219633606422232 0.307685371496905
H3 H -0.062481826766251 0.259202895846009 0.329579919728511
C7 C 0.141863199746697 0.269140890722323 0.169903212805086
H7 H 0.073992737138044 0.363331545335524 0.154955650075511
C2 C 0.207815890344598 0.063097432953228 0.303755263910602
H2 H 0.276463592506264 -0.017053930583050 0.323213606700161
C5 C 0.029564790085636 0.265260021780172 0.254321947453842
H5 H -0.040557255627862 0.343883180734099 0.235211079727501
C8 C 0.322518938296622 0.244468380928170 0.056717372343073
C9 C 0.403826354533028 0.295169868067013 -0.029802507824767
H9A H 0.494008909947145 0.276141865710225 -0.013639834820279
H9B H 0.371919763473173 0.165395156943496 -0.045018075293214
C10 C 0.398746024031227 0.440998369487358 -0.071578068563919
H10A H 0.455627117375893 0.402942789289665 -0.105295205271361
H10B H 0.430695398752386 0.570313995694239 -0.056013024930664
H10C H 0.307170790670551 0.458529049438822 -0.086033641446008
#END
##############################################
# Avant-garde Materials Simulation           #
##############################################

data_ci2623_mi
_symmetry_cell_setting monoclinic
_symmetry_space_group_name_H-M 'P 2_1/c'
_symmetry_Int_Tables_number 14
loop_
_symmetry_equiv_pos_site_id
_symmetry_equiv_pos_as_xyz
1 x,y,z
2 -x,y+1/2,-z+1/2
3 -x,-y,-z
4 x,-y-1/2,z-1/2
_cell_length_a 5.730137983688959
_cell_length_b 17.455090757990412
_cell_length_c 13.204634931536940
_cell_angle_alpha 90.000000000000000
_cell_angle_beta 110.374292017959405
_cell_angle_gamma 90.000000000000000
loop_
_atom_site_label
_atom_site_type_symbol
_atom_site_fract_x
_atom_site_fract_y
_atom_site_fract_z
S1 S 0.201706269554525 0.098190730894185 0.039590636833233
N2 N 0.412464402465177 0.099179945261003 0.259033093752678
H2 H 0.379669766520587 0.078897332166697 0.326839910136610
O2 O -0.337770939382246 -0.062414313666700 0.167808667522122
O1 O 0.177602762926586 0.026316049401962 0.370010931271799
N1 N 0.062349935074177 0.024867409539467 0.183326508004604
H1 H -0.058973489728768 0.002268403549159 0.112993847995524
C7 C 0.616421563367884 0.148897125658362 0.278336162441803
C2 C 0.236551700572266 0.074896687701283 0.166967921675078
C1 C 0.034183173850533 0.004564448435813 0.279651791550475
C12 C 0.711230855378946 0.172743524457416 0.198786293575358
H12 H 0.621781400109881 0.153268711466284 0.116236933010473
C3 C -0.176426355213389 -0.044905243552198 0.269921196669697
C8 C 0.733914664102586 0.172569523591736 0.386995467352652
C9 C 0.939784751399590 0.221084906476798 0.411150089959636
H9 H 1.029675242383819 0.240560806427368 0.494112720065455
C4 C -0.253319516833564 -0.080137492272554 0.346073017897114
H4 H -0.165621125188524 -0.075146269762223 0.432947025743956
C10 C 1.033600460016444 0.245298083291955 0.332199881907467
H10 H 1.195486404838485 0.282750407228154 0.353727098280359
C11 C 0.919732348755833 0.220190810449189 0.226316338671967
H11 H 0.995538785030645 0.236492812977748 0.164406215347376
C13 C 0.643288841217479 0.145822807035640 0.474904583920589
H13A H 0.751716439342467 0.173167612109666 0.551381668776300
H13B H 0.662700025445509 0.083482594589048 0.487520955571074
H13C H 0.446044934018178 0.159677384180774 0.457347273713347
C6 C -0.515103093730247 -0.109546289956237 0.180344476010862
H6 H -0.661119532288781 -0.127125673538852 0.106640934305356
C5 C -0.470871903587802 -0.122311803042997 0.287774296300300
H5 H -0.582477855452846 -0.157987962536630 0.320139725119245
#END
##############################################
# Avant-garde Materials Simulation           #
##############################################

data_ci2624_mi
_symmetry_cell_setting triclinic
_symmetry_space_group_name_H-M 'P -1'
_symmetry_Int_Tables_number 2
loop_
_symmetry_equiv_pos_site_id
_symmetry_equiv_pos_as_xyz
1 x,y,z
2 -x,-y,-z
_cell_length_a 4.731035185230093
_cell_length_b 5.905206227368645
_cell_length_c 13.228297246429474
_cell_angle_alpha 94.579095804150398
_cell_angle_beta 96.644328646369900
_cell_angle_gamma 97.319135648944027
loop_
_atom_site_label
_atom_site_type_symbol
_atom_site_fract_x
_atom_site_fract_y
_atom_site_fract_z
Cl1 Cl 0.389207608578290 0.267278159857055 0.071408942710456
C1 C 0.038949763695748 0.769131298626995 0.197386080535736
N2 N 0.131041552827069 0.763700603406060 0.095718553071001
H9A H -0.048975718270075 0.741754008225295 0.037752330978068
H9B H 0.252652775983441 0.631582221906414 0.082953805157267
H9C H 0.250719501787924 0.922293304265440 0.085239041495927
C3 C -0.216464876646859 0.936217712355099 0.323629155379898
C7 C -0.392297888288441 1.098631589944761 0.356853838643657
C6 C 0.130375727201156 0.615530039980392 0.264516364211813
H6A H 0.265649944997851 0.490186913971581 0.240748107211487
N1 N -0.534842187280059 1.228319070580979 0.388095206611918
C4 C -0.127481916664290 0.781900411243514 0.392295447630640
H4A H -0.199255540385672 0.786910327343277 0.467594709082774
C2 C -0.132943218349333 0.931869404233452 0.225126721164207
H2A H -0.201281602303227 1.053479082223907 0.172721276600260
C5 C 0.047179221284159 0.623796371396162 0.362263665632360
H5A H 0.123686871944069 0.505275628063172 0.414299631851233
#END
##############################################
# Avant-garde Materials Simulation           #
##############################################

data_ci2625_mi
_symmetry_cell_setting monoclinic
_symmetry_space_group_name_H-M 'P 2_1/c'
_symmetry_Int_Tables_number 14
loop_
_symmetry_equiv_pos_site_id
_symmetry_equiv_pos_as_xyz
1 x,y,z
2 -x,y+1/2,-z+1/2
3 -x,-y,-z
4 x,-y-1/2,z-1/2
_cell_length_a 13.393193230786622
_cell_length_b 18.167537058510288
_cell_length_c 15.491289789266878
_cell_angle_alpha 90.000000000000000
_cell_angle_beta 110.558798019986284
_cell_angle_gamma 90.000000000000000
loop_
_atom_site_label
_atom_site_type_symbol
_atom_site_fract_x
_atom_site_fract_y
_atom_site_fract_z
S1 S 0.044662196779534 0.383867922151513 0.371390883367352
S2 S 0.421405528095479 0.319204176725377 0.713953877902958
S3 S 0.167137015768791 0.378009827239458 0.897828048077876
S4 S -0.188977927614183 0.292829961555464 0.545645326141909
O1 O 0.062753511977956 0.345469667311991 0.470224247286078
O2 O -0.016814138005421 0.450798886629447 0.364976807716246
O3 O 0.004221254620492 0.324311429038169 0.306863621254819
O4 O 0.300566603412361 0.346175562039491 0.656211959064686
O5 O 0.483744213409924 0.385240786272776 0.720408199660270
O6 O 0.420664592917246 0.282200253569119 0.796659333377387
O7 O 0.149975662066635 0.341044266566815 0.798391346077935
O8 O 0.243098342132783 0.437885459737819 0.912599266656018
O9 O 0.190613899381465 0.315624240645311 0.959450228378389
O10 O -0.075701299601441 0.330718636670340 0.604812466732759
O11 O -0.262850432532688 0.353844144821557 0.527506263503965
O12 O -0.176057770298400 0.252138292398161 0.469810992137224
C1 C 0.113217979399518 0.341441428488161 0.634865923924816
C2 C 0.088805452904517 0.392731298428867 0.551048173315845
H2B H 0.020928176795853 0.428645077164866 0.544538649867765
H2C H 0.159029187145300 0.426310807454785 0.556737371740225
C3 C 0.213164173833223 0.295069794630085 0.646511717086953
H3B H 0.233210242186430 0.261011052366053 0.708736726164348
H3C H 0.201725393309769 0.260584583304699 0.585668696728055
C4 C 0.129939813719462 0.390248141559643 0.719681719851011
H4A H 0.198842616785450 0.426602697391676 0.732007630456627
H4B H 0.058668200650230 0.423425980390687 0.711075442055059
C5 C 0.020965306548739 0.287180071221306 0.621598394233456
H5B H 0.010589289111295 0.251946124426977 0.561654006384372
H5C H 0.034157759342368 0.253728664108974 0.683589909712884
C6 C 0.174186635047318 0.407020494850478 0.376402958169867
C7 C 0.207744363599014 0.480266338736838 0.386603619594134
H7A H 0.154937836787384 0.523912561679841 0.392400315368169
C8 C 0.310187368753648 0.496670341874299 0.388682933939654
H8B H 0.336455818954577 0.553739790160282 0.397194639389758
C9 C 0.379108122435048 0.441213479124839 0.380858923535783
C10 C 0.342953855022222 0.368026951965906 0.370838333503746
H10A H 0.395067920868263 0.323906910829080 0.364856124629923
C11 C 0.241290676413717 0.350304405257305 0.368772173091845
H11B H 0.214605519727740 0.293360886626040 0.362640958206714
C12 C 0.488993036675471 0.458883334399613 0.382022837410891
H12B H 0.515862341682427 0.513246813761876 0.411420896927044
H12C H 0.490757306315276 0.459677008368675 0.311625620739217
H12D H 0.547326509097452 0.417683848646709 0.420967625514900
C13 C 0.450533368601436 0.254573940211843 0.641724950639104
C14 C 0.487879930722349 0.279236771738292 0.573303736190697
H14A H 0.499227420900530 0.337760765805325 0.565330693842040
C15 C 0.512196509683933 0.227839287343093 0.517242207246560
H15A H 0.542211835943120 0.246490009473300 0.464214243939559
C16 C 0.499446016144264 0.152247764420509 0.527960230794270
C17 C 0.461969772579863 0.129099502641150 0.597480724676192
H17A H 0.452508735836746 0.070501084309955 0.607260690783599
C18 C 0.437398703179493 0.179500945219975 0.654449347963638
H18A H 0.409797203441361 0.161306163579621 0.709112400524050
C19 C 0.524894422652753 0.097233390257003 0.466480039446741
H19A H 0.571622271037248 0.051216365211733 0.506549658397558
H19B H 0.569294603956573 0.122418820952332 0.426831293482224
H19C H 0.450755393163229 0.074539858364107 0.417031866309471
C20 C 0.040828669145933 0.414513866838796 0.885600929536121
C21 C -0.040443098861387 0.366554697736276 0.886717770799792
H21A H -0.026917779131945 0.307408975437307 0.893635941338716
C22 C -0.139331039843649 0.395996540533714 0.878098042712863
H22A H -0.202435659714430 0.358852070487173 0.879649511254829
C23 C -0.158850592668362 0.472011650226694 0.868257717252820
C24 C -0.076081097209145 0.518503825171101 0.866588179209236
H24A H -0.089733616685508 0.577634527010356 0.858247205569443
C25 C 0.023540838575209 0.490351135467033 0.875071009302241
H25A H 0.087130718982193 0.526743591553797 0.873370024451990
C26 C -0.265519003830451 0.502406716335343 0.861456210130239
H26A H -0.278261851997821 0.557074276273850 0.829569101680432
H26B H -0.270538791640137 0.508208779570565 0.930487181929808
H26C H -0.330683313022502 0.466069461678331 0.821195073318436
C27 C -0.214289093986532 0.230962825196294 0.622402113698202
C28 C -0.210825807110346 0.155387289761259 0.607638459329807
H28A H -0.190263912032947 0.135253053597237 0.549858995653992
C29 C -0.236291953307085 0.107241080272019 0.666506155007150
H29A H -0.236140550805756 0.048232473187209 0.654328500880705
C30 C -0.264000268147764 0.133336598282363 0.740154498110731
C31 C -0.267118208622778 0.209565465134226 0.753044962163750
H31A H -0.288553697279843 0.230449144091823 0.809988339348163
C32 C -0.242627215807341 0.258627672490611 0.694719892372559
H32A H -0.246464444448948 0.317737508670992 0.704313514785109
C33 C -0.287639005014094 0.080494995930680 0.804824826199541
H33A H -0.336771388649744 0.034171766879134 0.767743859426385
H33B H -0.327912869037551 0.107579020040986 0.846527721501986
H33C H -0.212582276477156 0.057552125872855 0.852592378871132
#END
##############################################
# Avant-garde Materials Simulation           #
##############################################

data_ci2626_mi
_symmetry_cell_setting monoclinic
_symmetry_space_group_name_H-M 'P 2_1/n'
_symmetry_Int_Tables_number 14
loop_
_symmetry_equiv_pos_site_id
_symmetry_equiv_pos_as_xyz
1 x,y,z
2 -x+1/2,y+1/2,-z+1/2
3 -x,-y,-z
4 x-1/2,-y-1/2,z-1/2
_cell_length_a 12.188547777101862
_cell_length_b 14.419532529975680
_cell_length_c 16.543064674411550
_cell_angle_alpha 90.000000000000000
_cell_angle_beta 107.564263629371766
_cell_angle_gamma 90.000000000000000
loop_
_atom_site_label
_atom_site_type_symbol
_atom_site_fract_x
_atom_site_fract_y
_atom_site_fract_z
S1A S 0.301378221808193 0.344247355997197 0.210650357885678
O1A O 0.297103340719500 0.519326783032795 0.118522635409711
O2A O -0.286265856508780 0.766101610726074 -0.017622553792448
O3A O -0.227273134974903 0.909433805630695 -0.089099093745857
C1A C 0.220704079594160 0.266011015168463 0.245793808173400
H1AA H 0.261125991172265 0.205209011423144 0.281039531410794
C2A C 0.106332366485797 0.291033226588137 0.223702275768370
H2AA H 0.040442564954459 0.250161819996949 0.238963808272409
C3A C 0.084488910120587 0.375178043532690 0.178102876470738
H3AA H -0.000491581581324 0.405895096345361 0.154484857750861
C4A C 0.182482824039137 0.413823592525441 0.165856088643927
C5A C 0.199395126535554 0.500174962895190 0.124789081270427
C6A C 0.100563169867855 0.562138519526978 0.093933406977858
H6AA H 0.018202975956061 0.539945902745415 0.100253958928653
C7A C 0.112201430121680 0.645753099268015 0.059493321578101
H7AA H 0.198188764478877 0.662402926399184 0.055935490384215
C8A C 0.025004764895319 0.715140917139855 0.025995940522705
C9A C 0.055865191095336 0.795548791958061 -0.009898390457917
H9AA H 0.144739026956565 0.804570018819655 -0.009501618022824
C10A C -0.025611991025650 0.862555990542308 -0.047901921498002
H10A H 0.000073365191667 0.923153797720305 -0.076901126194495
C11A C -0.140358486609103 0.850310472179551 -0.051042608615497
C12A C -0.172862607367485 0.770549240399086 -0.012697579623744
C13A C -0.090894813882805 0.704389723219158 0.024993151914122
H13A H -0.116373149041944 0.643266536641942 0.053410174975648
C14A C -0.325080273457609 0.682128570552990 0.011725280938171
H14A H -0.417769189434936 0.691253801496128 -0.000540855891570
H14B H -0.282591088466095 0.670806930481581 0.079657159471658
H14C H -0.309348814966112 0.622010662303060 -0.024088793875081
C15A C -0.198969724429267 0.989036694380933 -0.131252244203169
H15A H -0.279997281248046 1.026056948373415 -0.158409711646261
H15B H -0.163122636067200 0.967479542441300 -0.181727774277544
H15C H -0.137208566684319 1.034221132802233 -0.086312309548255
S1B S 0.371125956917369 0.389704584304814 0.721717742205787
O1B O 0.165820687964285 0.302234665803643 0.599999813981603
O2B O -0.100996859244835 0.604422083745285 0.209735369752530
O3B O -0.250245649251923 0.487079951052781 0.120321302688482
C1B C 0.457195614628356 0.485911887560352 0.741488606583992
H1BA H 0.533205338940620 0.488376867226821 0.796883040576668
C2B C 0.418883122639363 0.552305813443845 0.679210561923939
H2BA H 0.461823354393854 0.618319518311945 0.679417372284943
C3B C 0.318947174200844 0.524458123325125 0.615150669481709
H3BA H 0.274450970030998 0.567481814376861 0.561478189862825
C4B C 0.282114914338883 0.436350358780715 0.628438924193045
C5B C 0.185640011496294 0.381451776087423 0.576202807805318
C6B C 0.117513744699699 0.422853387791306 0.496247074995780
H6BA H 0.139076156273845 0.492918931138641 0.481956488799312
C7B C 0.030593220790001 0.375360538329117 0.441131806606039
H7BA H 0.014559505279437 0.305351531831828 0.460168443021448
C8B C -0.042683219296672 0.406067019718013 0.359813289358955
C9B C -0.126629998332265 0.345083996105717 0.311346463729926
H9BA H -0.135543260683301 0.276722368057910 0.336562305660243
C10B C -0.198140427401174 0.369545321771321 0.231402500154364
H10B H -0.260280535589613 0.319671876074069 0.194587698642028
C11B C -0.187436024873936 0.456875242200179 0.198205350977278
C12B C -0.104188008965319 0.520643082949159 0.247129809877790
C13B C -0.033052618134722 0.494934197764673 0.326273347945841
H13B H 0.029833699184426 0.544060351793830 0.363328388505418
C14B C -0.019815033106875 0.671241738438288 0.257682713838879
H14D H -0.029037137910875 0.731216132138346 0.215749461653373
H14E H 0.068597842548345 0.644435366951468 0.273874774976596
H14F H -0.040165996732584 0.690910073436952 0.315671870368306
C15B C -0.339158121609342 0.426565090969231 0.070698794810297
H15D H -0.372263700797922 0.460136056714203 0.008885383341403
H15E H -0.407151580308533 0.418603270716171 0.101283717763290
H15F H -0.305052048126317 0.357851605553262 0.062876019583599
#END
##############################################
# Avant-garde Materials Simulation           #
##############################################

data_ci2627_mi
_symmetry_cell_setting triclinic
_symmetry_space_group_name_H-M 'P -1'
_symmetry_Int_Tables_number 2
loop_
_symmetry_equiv_pos_site_id
_symmetry_equiv_pos_as_xyz
1 x,y,z
2 -x,-y,-z
_cell_length_a 8.659657292800318
_cell_length_b 9.408165268634516
_cell_length_c 14.397903158580791
_cell_angle_alpha 104.294322719821437
_cell_angle_beta 94.736456811876465
_cell_angle_gamma 110.289336718219573
loop_
_atom_site_label
_atom_site_type_symbol
_atom_site_fract_x
_atom_site_fract_y
_atom_site_fract_z
S1 S 0.790450774920599 -0.431988812692845 -0.061941692810953
Cl1 Cl 0.437663311800458 -0.069384364546556 0.212558709866403
Cl2 Cl 0.416045266117406 -0.341383626638688 -0.175232285384248
N1 N 0.965773409313257 -0.323098137607698 0.215957939808891
N2 N 0.950972809092308 -0.392690186104512 0.118644618422926
H2A H 1.027687392305143 -0.453526421024376 0.095532168044486
N3 N 0.773537905437336 -0.279494124817737 0.127928920199026
N4 N 0.656651735243412 -0.213576484797953 0.118249865202109
C1 C 0.942199900229290 0.023074335371462 0.323118199490875
C2 C 1.108577713725261 0.067990639057527 0.309661885221716
H2B H 1.163383385445539 -0.021206914324611 0.291168810972947
C3 C 1.204768903430450 0.225337911726394 0.317537487423202
H3A H 1.332923306567014 0.256109319567805 0.304595398206536
C4 C 1.138719101507675 0.343524988704974 0.339383034157230
C5 C 0.973489141386186 0.298619533529260 0.355838174253326
H5A H 0.917503552695884 0.387285944539992 0.372344446449372
C6 C 0.876905927822744 0.141198712331163 0.347563658527084
H6A H 0.747238027516201 0.108936298450513 0.357670357846556
C7 C 0.834195272967340 -0.150109220031469 0.310910929135394
H7A H 0.702666745709587 -0.162353316523154 0.298628822617429
C8 C 0.858366203159712 -0.253294522104666 0.220749414488472
C9 C 0.836511176648393 -0.370133229327795 0.060429079916224
C10 C 0.554307342525224 -0.264853755418807 0.035930027407122
H10A H 0.562754510667546 -0.354953727535138 -0.025603128797977
C11 C 0.426185207861646 -0.202539375576611 0.017879566867730
C12 C 0.365021304507117 -0.113866072921489 0.089135830290725
C13 C 0.239536406864655 -0.061633735375222 0.064409715226455
H13A H 0.198087389895362 0.007074454182071 0.122144974024947
C14 C 0.169854059821752 -0.097460502160631 -0.033040084565966
H14A H 0.072061285084982 -0.057041849038100 -0.053037165967383
C15 C 0.225008889354584 -0.184625918971912 -0.106004954673191
H15A H 0.172152515006513 -0.211973432431617 -0.182302334296187
C16 C 0.350298897290658 -0.235360629201961 -0.080257822660830
C17 C 1.238241492873893 0.511528298385544 0.341116565131243
H17A H 1.174354767778887 0.539761874689452 0.282982416715403
H17B H 1.361982231763498 0.520288568184117 0.323458093378897
C18 C 1.262213400060504 0.639387269109056 0.437672282405493
H18A H 1.137070995481367 0.624593240643727 0.455185411681972
C19 C 1.340459189621197 0.804273846232671 0.424747882283612
H19A H 1.352032177179088 0.897582200671734 0.491153843773143
H19B H 1.265147039622860 0.816651078494401 0.364408761721342
H19C H 1.467022679394299 0.825475181654610 0.408326510376802
C20 C 1.367068406330388 0.621920351777080 0.521740105601886
H20A H 1.378528901649249 0.709615198050761 0.591042609045131
H20B H 1.494501156725060 0.639928740246882 0.508129420432920
H20C H 1.312084974443670 0.503490476449270 0.531232649583355
C21 C 0.869399093282432 -0.202364124409734 0.400678207597517
H21A H 0.789209116159380 -0.326802866187066 0.389425039820922
H21B H 0.844697616168159 -0.129197935951001 0.465127412862308
H21C H 1.000071392391813 -0.190472662489732 0.415515271372829
#END
##############################################
# Avant-garde Materials Simulation           #
##############################################

data_ci2629_mi
_symmetry_cell_setting triclinic
_symmetry_space_group_name_H-M 'P -1'
_symmetry_Int_Tables_number 2
loop_
_symmetry_equiv_pos_site_id
_symmetry_equiv_pos_as_xyz
1 x,y,z
2 -x,-y,-z
_cell_length_a 6.885369199848119
_cell_length_b 7.802635841958004
_cell_length_c 11.614472511631535
_cell_angle_alpha 81.655345582206294
_cell_angle_beta 88.090499330835698
_cell_angle_gamma 68.286890784491789
loop_
_atom_site_label
_atom_site_type_symbol
_atom_site_fract_x
_atom_site_fract_y
_atom_site_fract_z
Br1 Br 1.078206785725756 0.012224304041962 0.771784824751663
S1 S 0.128501726529127 0.372100430041958 0.180669401561004
N1 N 0.530615360432597 0.494142869683669 0.262672623553626
N2 N 0.398518568664213 0.568858815020707 0.167618621149551
N3 N 0.184855927198343 0.640986527757838 0.022277777718934
N4 N 0.303892309242072 0.747855466186230 -0.003452697356056
C1 C 0.818356305889823 0.334368458576180 0.456502739023267
H1A H 0.858924740962144 0.425041162523487 0.387596307316616
C2 C 0.949066024282952 0.251606780362177 0.553782881214121
H2A H 1.090290364826537 0.280195753770750 0.563485419546971
C3 C 0.898676311117457 0.129832309508508 0.639275956677803
C4 C 0.717853124480114 0.092057388280725 0.629258152253515
H4A H 0.682316256110353 -0.005325833095679 0.695515171944544
C5 C 0.585859511527885 0.178835461900282 0.532723060449636
H5A H 0.442908993418256 0.151807057597531 0.524882685089657
C6 C 0.634226935878615 0.299406815331397 0.444854638564621
C7 C 0.490973258897948 0.382481513321508 0.345210108914771
H7A H 0.352478085808746 0.346002397479954 0.343093455823294
C8 C 0.235978955658391 0.527096528093329 0.124850340392410
C9 C 0.433476512621569 0.702935903045866 0.085682123392265
C10 C 0.596766578732949 0.778933720082783 0.100466025005309
H10A H 0.634589585466984 0.837839550097996 0.015398844087328
H10B H 0.737615787853051 0.668776932967082 0.141637569103150
H10C H 0.544254753428371 0.888286950368121 0.156776685673983
H1N3 H 0.075616203670716 0.642854166406964 -0.037962844878430
#END
##############################################
# Avant-garde Materials Simulation           #
##############################################

data_ci2630_mi
_symmetry_cell_setting orthorhombic
_symmetry_space_group_name_H-M 'P b c a'
_symmetry_Int_Tables_number 61
loop_
_symmetry_equiv_pos_site_id
_symmetry_equiv_pos_as_xyz
1 x,y,z
2 -x+1/2,-y,z+1/2
3 x+1/2,-y+1/2,-z
4 -x,y+1/2,-z+1/2
5 -x,-y,-z
6 x-1/2,y,-z-1/2
7 -x-1/2,y-1/2,z
8 x,-y-1/2,z-1/2
_cell_length_a 9.455985907457665
_cell_length_b 10.099498195255338
_cell_length_c 23.000028018118691
_cell_angle_alpha 90.000000000000000
_cell_angle_beta 90.000000000000000
_cell_angle_gamma 90.000000000000000
loop_
_atom_site_label
_atom_site_type_symbol
_atom_site_fract_x
_atom_site_fract_y
_atom_site_fract_z
C1 C 0.189956514607014 0.204895403812710 0.108320602703494
C2 C 0.076255230820116 0.256026963984483 0.076826847075401
H2 H -0.031307361806385 0.226907659608841 0.087516732021785
C3 C 0.102489670066315 0.345020424473971 0.032011863566415
H3 H 0.015268102353043 0.385272898194356 0.006837995650520
C4 C 0.241493611604781 0.382713260440404 0.020199981060488
C5 C 0.355346154600119 0.330935638499447 0.051450959727620
H5 H 0.462662883776378 0.362696825121978 0.041817014854640
C6 C 0.329472087340640 0.240105547576892 0.095663500561127
H6 H 0.416194690819320 0.199999935812011 0.121140634330205
C7 C 0.279839308200026 0.262467992648936 0.246753049543929
C8 C 0.256205012124990 0.355194937271478 0.299317426216814
H8 H 0.169405129998398 0.424811976167665 0.291618054043015
N1 N 0.158958168889870 0.208784492949441 0.225471962958499
H1N H 0.059561980111071 0.232731056255267 0.242476535449016
O1 O 0.006896995681466 0.061071697978478 0.166437595876703
O2 O 0.265841487522434 0.006126879570199 0.175690555401516
O3 O 0.397928432733555 0.240425508438967 0.226275249764741
Cl1 Cl 0.272549329747659 0.497032854436526 -0.034732970443377
Cl2 Cl 0.411940594883437 0.445044507493897 0.313819078133522
Cl3 Cl 0.205856465175364 0.256722659492567 0.360977474117978
S1 S 0.153551452710898 0.101809573335968 0.168451344916614
#END
##############################################
# Avant-garde Materials Simulation           #
##############################################

data_ci2631_mi
_symmetry_cell_setting orthorhombic
_symmetry_space_group_name_H-M 'P b c n'
_symmetry_Int_Tables_number 60
loop_
_symmetry_equiv_pos_site_id
_symmetry_equiv_pos_as_xyz
1 x,y,z
2 -x+1/2,-y+1/2,z+1/2
3 -x,y,-z+1/2
4 x+1/2,-y+1/2,-z
5 -x,-y,-z
6 x-1/2,y-1/2,-z-1/2
7 x,-y,z-1/2
8 -x-1/2,y-1/2,z
_cell_length_a 27.465259018205231
_cell_length_b 11.428095076110335
_cell_length_c 7.922685212480176
_cell_angle_alpha 90.000000000000000
_cell_angle_beta 90.000000000000000
_cell_angle_gamma 90.000000000000000
loop_
_atom_site_label
_atom_site_type_symbol
_atom_site_fract_x
_atom_site_fract_y
_atom_site_fract_z
S1 S 0.495429595175226 0.699989012626964 0.505651352597200
O1 O 0.366520278218821 1.027432955122230 0.577746954699474
N1 N 0.443525387031093 0.518942026183149 0.642654673194298
N2 N 0.399670298550908 0.491970782077431 0.711970813065678
N3 N 0.404902297422393 0.681508759401808 0.657709499820540
N4 N 0.389194781492361 0.795361520287880 0.631687322557870
C1 C 0.448777605743202 0.633384658149187 0.603351417448633
C2 C 0.375762410134890 0.592133375818356 0.720328097527257
C3 C 0.326037986013366 0.602602364687271 0.784500663675682
C4 C 0.306352646111516 0.507947251902319 0.875008524745301
H4A H 0.329168309067232 0.432154214951721 0.900280471765171
C5 C 0.258395295658901 0.511085417141237 0.931034345556708
H5A H 0.244082651563236 0.437711553968898 1.003186442028531
C6 C 0.228843052932021 0.607648382432547 0.896382643876545
H6A H 0.191155137176659 0.609014451194473 0.938770561188018
C7 C 0.248181908662616 0.701905366948332 0.806936026791377
H7A H 0.225673588000973 0.777761568101520 0.778224859725474
C8 C 0.296394821891754 0.700355539676303 0.752081354599603
H8A H 0.311048701008510 0.773870394935472 0.681760121857110
C9 C 0.418295031125049 0.875156028594541 0.690915795924843
H9A H 0.451074660571141 0.853431584292069 0.763381650189106
C10 C 0.407019091818736 0.995981398685585 0.670812518587797
C11 C 0.428172234552783 1.094975950176643 0.738343930896185
H11A H 0.459761331140178 1.098455723266855 0.820128464235330
C12 C 0.399484433422783 1.191627990035029 0.686092463856217
H12A H 0.404465767293878 1.283290292297436 0.717191819778911
C13 C 0.362969192487828 1.146143244587502 0.588597509357224
H13A H 0.333070191738746 1.185277986374607 0.519663508826093
H1N1 H 0.466830234083160 0.451609962132624 0.605545547488496
#END
##############################################
# Avant-garde Materials Simulation           #
##############################################

data_ci2632_mi
_symmetry_cell_setting monoclinic
_symmetry_space_group_name_H-M 'P 2_1/c'
_symmetry_Int_Tables_number 14
loop_
_symmetry_equiv_pos_site_id
_symmetry_equiv_pos_as_xyz
1 x,y,z
2 -x,y+1/2,-z+1/2
3 -x,-y,-z
4 x,-y-1/2,z-1/2
_cell_length_a 14.129547915348958
_cell_length_b 9.201022068659121
_cell_length_c 15.332004676024502
_cell_angle_alpha 90.000000000000000
_cell_angle_beta 97.119788736631364
_cell_angle_gamma 90.000000000000000
loop_
_atom_site_label
_atom_site_type_symbol
_atom_site_fract_x
_atom_site_fract_y
_atom_site_fract_z
Br2 Br 0.550695077070633 0.803206550512089 0.977586954985193
Br1 Br 0.542611704106133 0.151468117884532 0.806350332011510
O2 O -0.133282565699526 0.521947591029219 0.556777080921408
O1 O -0.054817108667799 0.582382390751402 0.691559873591749
O3 O -0.006424240140848 0.285355654296782 0.960606328378935
O4 O -0.121167089477989 0.328369111267996 0.844162170882244
N2 N -0.002546877142312 0.398762437139616 0.605546906492871
H2A H -0.017495866695470 0.339823670773081 0.548037973096684
N4 N 0.012152373420937 0.459082928000589 0.855255512398214
H4A H -0.015956858549755 0.503072047113132 0.794924953048067
N3 N 0.100919456664663 0.496552688942998 0.892124189372623
N1 N 0.081852216344447 0.379547819675765 0.657568725386112
C8 C -0.062191128940939 0.508000731192869 0.623984564098713
C6 C 0.226947273720985 0.241550608340014 0.683556332422151
C7 C 0.131742308031476 0.268619451597749 0.638624231137345
H7 H 0.104889979687135 0.192968751239670 0.585960021468278
C16 C 0.139413459917668 0.605489105025840 0.856394410925305
H16 H 0.101078197199869 0.665484087007623 0.801044342554676
C14 C 0.271203678223277 0.782253795372264 0.856258420935871
H14 H 0.225497629556325 0.846933055445417 0.808566928842056
C3 C 0.273366406042633 0.112160860990711 0.665054465395803
H3 H 0.235755852418590 0.033184846624339 0.620655458538554
C17 C -0.035245005688988 0.351193148588852 0.892579194547616
C15 C 0.236013052342509 0.652390923941853 0.888282626203862
C18 C -0.179613317316641 0.217065167343007 0.877639117638279
H18A H -0.249399009414390 0.227920683291349 0.838519241136275
H18B H -0.185509806225819 0.235082795463282 0.947302272002827
H18C H -0.149567163212265 0.109270899654707 0.868078212196886
C4 C 0.368516077668759 0.313774261494174 0.780419199840775
H4 H 0.405724598250758 0.392013885983779 0.825419801326551
C2 C 0.366337181438740 0.083324256144849 0.702410477333925
H2 H 0.401710984426436 -0.016965857444726 0.687220738721201
C5 C 0.275799997796539 0.341113247323346 0.742443346100417
H5 H 0.240454052949359 0.441071327678733 0.757977777140787
C13 C 0.296480098913778 0.570514698445953 0.949588756363827
H13 H 0.270638032787759 0.468789255060537 0.974009050161703
C10 C 0.363773350366358 0.829231317931751 0.883918272279377
H10 H 0.390733337335862 0.929118861076852 0.858309923298055
C11 C 0.422102286616696 0.745131547800782 0.943988944233171
C1 C 0.413457396719851 0.185825029391011 0.758996936687205
C9 C -0.202500800364707 0.633835101473517 0.568335807583446
H9A H -0.254871270766934 0.625729216367518 0.509791679966492
H9B H -0.168281813119076 0.740891016903269 0.572071507827176
H9C H -0.236087369860728 0.614088433671774 0.627855730137531
C12 C 0.388784989916919 0.616539769269551 0.977900819352693
H12 H 0.434742053125110 0.551910166539418 1.025073684077871
#END
##############################################
# Avant-garde Materials Simulation           #
##############################################

data_ci2634_mi
_symmetry_cell_setting triclinic
_symmetry_space_group_name_H-M 'P -1'
_symmetry_Int_Tables_number 2
loop_
_symmetry_equiv_pos_site_id
_symmetry_equiv_pos_as_xyz
1 x,y,z
2 -x,-y,-z
_cell_length_a 10.258793615077556
_cell_length_b 16.981715031960888
_cell_length_c 17.396398839056463
_cell_angle_alpha 64.099733563137278
_cell_angle_beta 79.725328429790039
_cell_angle_gamma 78.746497152183323
loop_
_atom_site_label
_atom_site_type_symbol
_atom_site_fract_x
_atom_site_fract_y
_atom_site_fract_z
Br1A Br 1.466211602400779 -0.136192546371052 -0.024634008189480
S1A S 0.725400405307122 0.243341868166941 -0.217692617206166
O1A O 0.194972907908577 0.308472930664386 -0.055374649628583
N1A N 0.941345953915902 0.200784915681946 -0.069888260810009
N2A N 0.829209329774704 0.261624430848725 -0.089040325222956
N3A N 0.654957346204316 0.354163828585060 -0.137918325943301
N4A N 0.693295035990251 0.376365564785773 -0.078902902394964
N5A N 0.414509044851038 0.395393954625500 -0.160204422915065
C1A C 1.175865711594726 0.072701596441696 -0.025401576025206
H1AA H 1.152990291017729 0.117113937403369 0.006612394435231
C2A C 1.287497131298830 0.008873779834204 -0.007791162999177
H2AA H 1.352763655049891 0.002616688183977 0.037957964696924
C3A C 1.314498680699696 -0.047413822252743 -0.049644406864783
C4A C 1.232686511148744 -0.041315838614304 -0.108299849158004
H4AA H 1.255035169345475 -0.085823310304769 -0.140015354673139
C5A C 1.120919705880395 0.022582863873202 -0.124923274171913
H5AA H 1.055571420665690 0.027524512788152 -0.170251077169012
C6A C 1.090624569873537 0.080190639858957 -0.084001734261279
C7A C 0.970723992302293 0.144392258992477 -0.103770535278692
H7AA H 0.908037982335848 0.143196908277618 -0.147811763387681
C8A C 0.736295270451470 0.284824073760752 -0.148315059688077
C9A C 0.549505643485466 0.413595913321411 -0.191703016260350
H9AA H 0.558541506602824 0.479433611588921 -0.198073150343544
H9AB H 0.575596720017347 0.410569595905235 -0.254354126925639
C10A C 0.381264765821023 0.318330378815251 -0.166444372052464
H10A H 0.440091188178048 0.256378099512310 -0.126142591844651
H10B H 0.406459625276715 0.326404965161642 -0.233333487825882
C11A C 0.233112774506065 0.311300708092188 -0.140078327197206
H11A H 0.171819653378489 0.367326262597910 -0.186077654498959
H11B H 0.209298079002824 0.249844123662971 -0.137118040100720
C12A C 0.221451834659770 0.387620877883711 -0.054217329038939
H12A H 0.186158522944372 0.383625780770925 0.010529330435239
H12B H 0.163848322040882 0.445521474099717 -0.100875012272048
C13A C 0.369701323575592 0.395915825106203 -0.075710944807317
H13A H 0.388653483450296 0.458185191945478 -0.077300644681483
H13B H 0.424918933973457 0.341236162526663 -0.024554918209375
C14A C 0.798364136206444 0.319851083335189 -0.049736810271248
C15A C 0.878355282893992 0.317260111724265 0.015358171768509
H15A H 0.983216913538557 0.299386849223621 -0.005226290932588
C16A C 0.843715141087572 0.246493356446039 0.104552006745244
C17A C 0.943045831501467 0.180132274031049 0.147609429661272
H17A H 1.043668693489576 0.177298364915854 0.114816521627842
C18A C 0.914036668506817 0.117728550705800 0.231048181744599
H18A H 0.992953166651539 0.066184145248654 0.263050704933634
C19A C 0.785031790710917 0.119656092033168 0.274206272603893
C20A C 0.685564418809141 0.185799825341089 0.230411806388836
H20A H 0.583540073402217 0.188354357681867 0.261254660144024
C21A C 0.714285193973494 0.247893759439944 0.146737029585088
H21A H 0.634287461684430 0.297458636951690 0.113655945430520
C22A C 0.755675052167902 0.052690355738219 0.364961192405912
H22A H 0.788394224146871 -0.014423061559351 0.368400101734993
H22B H 0.646872725485751 0.057384224186816 0.382935955702489
C23A C 0.822498144722222 0.063440777379184 0.432030931454928
H23A H 0.931231929380685 0.058359504858489 0.413061249386506
C24A C 0.796250847482061 -0.011507606426247 0.520734341573078
H24A H 0.840761935162166 -0.004177389184378 0.569814302637367
H24B H 0.837522515787886 -0.076427288300531 0.521121275541467
H24C H 0.688223516591090 -0.011705980448398 0.540517912944610
C25A C 0.775991856657800 0.153888731598523 0.433808535611563
H25A H 0.794703103250270 0.207802041969177 0.370371755560033
H25B H 0.827458797771749 0.163024465620539 0.478821275236183
H25C H 0.667910733531641 0.162013596953494 0.453097322072040
C26A C 0.863046390287948 0.408307414493218 0.017198493270470
H26A H 0.896848447521594 0.458267929187291 -0.045604834021900
H26B H 0.923192107101581 0.404332449230983 0.065286583991375
H26C H 0.758556465448331 0.430200334986030 0.034204860065815
Br1B Br 0.502982738845666 0.642045796245081 0.643647106698584
S1B S 0.071078781719495 0.564598255202709 0.287093646829403
O1B O 0.349379115277382 0.261127384715732 0.210426317282337
N1B N 0.137040165274811 0.444875721925467 0.494713461163387
N2B N 0.079547327967373 0.419008906236709 0.445456425630908
N3B N 0.002186622119015 0.398784024180861 0.348979472212263
N4B N -0.012550128957664 0.323760605431359 0.423574119246260
N5B N 0.095360230793463 0.360422981824461 0.227707811789735
C1B C 0.364052662385697 0.601416108664683 0.455529937300904
H1BA H 0.372406185926111 0.630499476807218 0.385432210916254
C2B C 0.430117540913341 0.633415263426271 0.496983033887464
H2BA H 0.492009953182120 0.685831249794881 0.460466548919289
C3B C 0.415320219763099 0.596709652052322 0.586401894210569
C4B C 0.338711175982630 0.528094464798664 0.635214094845013
H4BA H 0.331045311515829 0.499621412078798 0.705243434424913
C5B C 0.274115740004449 0.496288956521057 0.592973811168162
H5BA H 0.213487289572182 0.442961005176689 0.629586482667453
C6B C 0.284908115999843 0.533158053031387 0.502645875686713
C7B C 0.218281998034878 0.503233499087055 0.455103144185744
H7BA H 0.238908428463383 0.532622681013741 0.385074195006110
C8B C 0.055137652811534 0.461243082271660 0.359009542523136
C9B C -0.017167176579952 0.401712710134324 0.265893865175047
H9BA H -0.105357760729787 0.369316569215853 0.276589001185628
H9BB H -0.036364494789340 0.472249147591717 0.223768628387272
C10B C 0.115053694897621 0.263584011460291 0.269973846162817
H10C H 0.021911880977270 0.239167076627079 0.272861593897209
H10D H 0.140561623413703 0.238733940071971 0.336536539596399
C11B C 0.226685751127479 0.228209641694017 0.218554445512605
H11C H 0.247064767605755 0.156187442303474 0.250934910974083
H11D H 0.198054832181825 0.246728917482103 0.153943872088478
C12B C 0.330792128506621 0.355574024390949 0.168193278959799
H12C H 0.307664239039099 0.376885290745628 0.101862653458848
H12D H 0.426323766962341 0.377050921208613 0.165474317044353
C13B C 0.220373279657666 0.395847705057573 0.216199200368991
H13C H 0.252909848493944 0.381564516356324 0.278957925146446
H13D H 0.204871379083362 0.467944920936434 0.180514518629927
C14B C 0.031859005195957 0.338009708220790 0.481857684975364
C15B C 0.031320630766500 0.277576715415749 0.575217196993479
H15B H -0.014060054411693 0.318076642595571 0.610773839386543
C16B C 0.172115526280522 0.240087755686526 0.601004367175367
C17B C 0.267982766041118 0.206434327643799 0.551246534776815
H17B H 0.243420568286650 0.209492757169047 0.491429611407715
C18B C 0.395821706341506 0.170508560167695 0.576417124417809
H18B H 0.469808506226232 0.145708055074875 0.536112927858829
C19B C 0.431812817304723 0.167183309644439 0.651812694905851
C20B C 0.334277617730616 0.199565210939338 0.702207679893713
H20B H 0.359785542664590 0.196516494110576 0.761741127504459
C21B C 0.206633138919125 0.235929275015500 0.677090237402776
H21B H 0.132800208054140 0.262779148175159 0.715928557821593
C22B C 0.570738234487403 0.130205783897885 0.678358404562933
H22C H 0.607897370694443 0.175995437813797 0.696006407191566
H22D H 0.638387186623794 0.125753609422814 0.623252740232661
C23B C 0.579867983035553 0.038413184525795 0.754560132804468
H23B H 0.515392169036058 0.045010233707732 0.809942616112467
C24B C 0.528653772994942 -0.028588680242337 0.734686035975293
H24D H 0.533794145405426 -0.093838511669974 0.788839495044134
H24E H 0.588080227360389 -0.035849973948895 0.678340041510944
H24F H 0.424450507455904 -0.007601276986082 0.720320676875563
C25B C 0.723431322047042 0.008169777856952 0.778405586348035
H25D H 0.731637655210064 -0.056565330418923 0.833500135359895
H25E H 0.758344628648338 0.055525907822910 0.794857870229523
H25F H 0.791386739114742 0.002212048715485 0.724032289993551
C26B C -0.053693133777965 0.203525116235471 0.599097961096983
H26D H -0.155398736048181 0.230673758002511 0.581288027540627
H26E H -0.059195584472499 0.163516767831448 0.668624696686871
H26F H -0.009507356228147 0.160622534500712 0.566302404582608
#END
##############################################
# Avant-garde Materials Simulation           #
##############################################

data_ci2635_mi
_symmetry_cell_setting monoclinic
_symmetry_space_group_name_H-M 'P 2_1/c'
_symmetry_Int_Tables_number 14
loop_
_symmetry_equiv_pos_site_id
_symmetry_equiv_pos_as_xyz
1 x,y,z
2 -x,y+1/2,-z+1/2
3 -x,-y,-z
4 x,-y-1/2,z-1/2
_cell_length_a 11.504808165895891
_cell_length_b 21.719727045945426
_cell_length_c 8.646074949165197
_cell_angle_alpha 90.000000000000000
_cell_angle_beta 109.487533907070741
_cell_angle_gamma 90.000000000000000
loop_
_atom_site_label
_atom_site_type_symbol
_atom_site_fract_x
_atom_site_fract_y
_atom_site_fract_z
O1 O 0.671746413612352 -0.006190902705865 0.554318249084739
H1 H 0.611407866106993 0.014144828567126 0.452341775330729
O2 O 0.440259270396909 -0.013660178844275 0.137503865666773
O3 O 0.325071755549602 0.063046645812821 -0.026322437110221
N1 N 0.564245071004448 0.075387420793402 0.345982673426682
N2 N 0.474545059699776 0.089129356871480 0.203404502184201
H2A H 0.453792230030021 0.134428408068862 0.167548281558207
C1 C 0.743201169610883 0.039471812374905 0.642555441729271
C2 C 0.835917647650912 0.024860156810608 0.790205519713755
H2 H 0.845924415429256 -0.022995721704717 0.829959105238666
C3 C 0.911290896165488 0.070837928470748 0.883572670952216
H3 H 0.982598724586118 0.058683163467635 0.998453138452531
C4 C 0.895581528096077 0.132269983419498 0.831792870781197
H4 H 0.954733152680953 0.168235269030957 0.904751836391002
C5 C 0.802959417554710 0.147360030495493 0.686597177518846
H5 H 0.787576589153751 0.194928372821855 0.645116235755604
C6 C 0.725505705617565 0.101809082624759 0.589198869638119
C7 C 0.630080944058047 0.118747045145687 0.437590419931883
H7A H 0.617206895425025 0.167614293059104 0.404880458009189
C8 C 0.414787002986768 0.041095558133626 0.106584063249883
C9 C 0.260184334338170 0.017333239535021 -0.149052761204421
H9A H 0.216348988357473 -0.015904154461804 -0.090590482624357
H9B H 0.328657746552710 -0.007034720121491 -0.188776837832074
C10 C 0.168023169090317 0.051559368876698 -0.288683197453249
H10A H 0.118308403280810 0.018500008894816 -0.383520426599168
H10B H 0.214035277076787 0.084364197714555 -0.345360999103064
H10C H 0.100178039186216 0.076167167419955 -0.248010504678751
O4 O 0.443481157025502 0.280209332496222 0.627729249255108
H4A H 0.493559634385087 0.247239845702141 0.707722799207198
O5 O 0.701211850876274 0.232652264351522 0.985108799179623
O6 O 0.748215550543772 0.140515179893693 1.121769966781982
N3 N 0.517067936127034 0.175852043398006 0.754841600228460
N4 N 0.592618673789223 0.144128758898753 0.883535137282864
H6 H 0.588743249457547 0.096688747138156 0.889843426618379
C11 C 0.358086289462983 0.249464345780720 0.504581340950304
C12 C 0.272727423512836 0.283054563554750 0.379807354415804
H12 H 0.276522779877417 0.333040692303235 0.385854380350339
C13 C 0.185650654206817 0.252600487180869 0.251177881375176
H13 H 0.120520502095967 0.279418606026261 0.153941242843461
C14 C 0.182439236715973 0.188202929640555 0.244908750511592
H14 H 0.115915029505625 0.164577540718367 0.142235148451452
C15 C 0.265557317986235 0.154554795912687 0.369806887760477
H15 H 0.264622695568110 0.104435833310284 0.368577422495965
C16 C 0.354202131934117 0.184025411825313 0.502212635418351
C17 C 0.436756272382179 0.147656922187500 0.633546078183862
H17 H 0.428433855554798 0.097407402975602 0.628613987072967
C18 C 0.682886813102989 0.177405934613616 0.996636071589774
C19 C 0.850686941575580 0.170661454909905 1.246382985618200
H19A H 0.812424737322947 0.201418241005714 1.318169818846518
H19B H 0.900935259184408 0.198795041144028 1.184231508521957
C20 C 0.931483989332092 0.121117917896240 1.350989385388166
H20A H 1.010228085331766 0.142688663181216 1.444082289097067
H20B H 0.967874657308964 0.090441521269470 1.277350965022913
H20C H 0.881299928675781 0.093683599958309 1.414324383553333
#END
##############################################
# Avant-garde Materials Simulation           #
##############################################

data_ci2636_mi
_symmetry_cell_setting orthorhombic
_symmetry_space_group_name_H-M 'P n m a'
_symmetry_Int_Tables_number 62
loop_
_symmetry_equiv_pos_site_id
_symmetry_equiv_pos_as_xyz
1 x,y,z
2 -x+1/2,-y,z+1/2
3 x+1/2,-y+1/2,-z+1/2
4 -x,y+1/2,-z
5 -x,-y,-z
6 x-1/2,y,-z-1/2
7 -x-1/2,y-1/2,z-1/2
8 x,-y-1/2,z
_cell_length_a 16.459515676912797
_cell_length_b 6.558096329202761
_cell_length_c 7.974720990343687
_cell_angle_alpha 90.000000000000000
_cell_angle_beta 90.000000000000000
_cell_angle_gamma 90.000000000000000
loop_
_atom_site_label
_atom_site_type_symbol
_atom_site_fract_x
_atom_site_fract_y
_atom_site_fract_z
O1 O 0.765090436598518 0.083701062877548 0.919821655236937
O2 O 0.824138738403019 0.250000000000000 0.712373196045923
N3 N 0.785469932562689 0.250000000000000 0.846557287353464
N1 N 0.689626079122970 0.250000000000000 0.236525479423118
N2 N 0.617869561241008 0.250000000000000 0.656219617520132
C1 C 0.587794244201671 0.250000000000000 0.523883890786551
C2 C 0.552343802127168 0.250000000000000 0.361219817054461
C3 C 0.467423772880055 0.250000000000000 0.342287121015044
H3 H 0.429309322792475 0.250000000000000 0.453603757063586
C4 C 0.433396566616765 0.250000000000000 0.182804904365121
H4 H 0.367814328999465 0.250000000000000 0.167542859211091
C5 C 0.483339906827812 0.250000000000000 0.041686642716936
H5 H 0.456331257710723 0.250000000000000 -0.082750130529372
C6 C 0.567737483428104 0.250000000000000 0.058438592928917
H6 H 0.606270430932534 0.250000000000000 -0.052537084902378
C7 C 0.601881151525907 0.250000000000000 0.217106078341127
H1A H 0.709043038756192 0.117938361967093 0.303283849903317
H1B H 0.717425532920056 0.250000000000000 0.119819338103106
#END
##############################################
# Avant-garde Materials Simulation           #
##############################################

data_ci2637_mi
_symmetry_cell_setting orthorhombic
_symmetry_space_group_name_H-M 'P 2_1 2_1 2_1'
_symmetry_Int_Tables_number 19
loop_
_symmetry_equiv_pos_site_id
_symmetry_equiv_pos_as_xyz
1 x,y,z
2 -x+1/2,-y,z+1/2
3 -x,y+1/2,-z+1/2
4 x+1/2,-y+1/2,-z
_cell_length_a 6.486369228280358
_cell_length_b 6.923137620353505
_cell_length_c 33.954211272651563
_cell_angle_alpha 90.000000000000000
_cell_angle_beta 90.000000000000000
_cell_angle_gamma 90.000000000000000
loop_
_atom_site_label
_atom_site_type_symbol
_atom_site_fract_x
_atom_site_fract_y
_atom_site_fract_z
Cl1 Cl 0.382988124190745 0.509951803792960 0.566359517577622
O1 O -0.336343000153939 0.489570672046154 0.423417995926053
N1 N -0.043002978669550 0.461862032285760 0.385960664105001
N2 N -0.154659561094954 0.469500196037731 0.352009903822929
N3 N -0.440785546368995 0.482145868601037 0.169024696654576
C1 C -0.094454167505527 0.438385846785275 0.493038269397782
H1 H -0.253076899136201 0.388072509706133 0.494300437030188
C2 C 0.024493650627353 0.443025858989868 0.527120095860377
H2 H -0.038050900647457 0.391536559133536 0.554927174552757
C3 C 0.227466854677345 0.508997159776398 0.524622169712435
C4 C 0.312242447848930 0.569814644782287 0.489027676463274
H4 H 0.470452584086203 0.620434876853977 0.487391419382841
C5 C 0.192574059088917 0.560438839576901 0.455133150004334
H5 H 0.260871287951773 0.607804136832320 0.427574980195502
C6 C -0.011145867238300 0.493513060384861 0.456607747145584
C7 C -0.144336677192171 0.482056517242542 0.421000203039743
C8 C -0.058620797478823 0.427194936431394 0.319649250525342
H8 H 0.104308894829964 0.383618758001571 0.319584873285300
C9 C -0.161855901090764 0.438332086294509 0.281864536190740
C10 C -0.055912992910774 0.383907364579690 0.247568460329818
H10 H 0.101222346630837 0.329205243948993 0.249884929303907
C11 C -0.148071013853524 0.395011632738737 0.210745255170156
H11 H -0.061694148947962 0.346251213433066 0.185259258603165
C12 C -0.350909436747928 0.465374511152100 0.206318974860034
C13 C -0.457994987862718 0.519394240682452 0.240979499242613
H13 H -0.614882876731503 0.573556625065907 0.239372588394684
C14 C -0.366162882582642 0.504808854846634 0.277599106110553
H14 H -0.453159059971217 0.543856373042921 0.303838245240806
C15 C -0.666049069559469 0.476138747103099 0.166344436475783
H15A H -0.736357531909390 0.577330380267479 0.187009755916645
H15B H -0.725554154480021 0.329500045421346 0.171820763888671
H15C H -0.711176331048143 0.519660451843045 0.136609804948817
C16 C -0.339130248278966 0.380810607022557 0.136479739378817
H16A H -0.184075259703550 0.438697473677222 0.131466907793301
H16B H -0.429478059661012 0.404032559783935 0.109705833905544
H16C H -0.328715410676660 0.223998759469200 0.141759116217497
H1N1 H 0.112876080152458 0.424820529094943 0.384718731092447
O1W O 0.369355348946158 0.358188061867382 0.373354777641195
H1W1 H 0.409011140500354 0.249636141858661 0.356335822195762
H2W1 H 0.495498658653568 0.404468235738107 0.387336981217839
#END
##############################################
# Avant-garde Materials Simulation           #
##############################################

data_ci2640_mi
_symmetry_cell_setting monoclinic
_symmetry_space_group_name_H-M 'P 2_1/n'
_symmetry_Int_Tables_number 14
loop_
_symmetry_equiv_pos_site_id
_symmetry_equiv_pos_as_xyz
1 x,y,z
2 -x+1/2,y+1/2,-z+1/2
3 -x,-y,-z
4 x-1/2,-y-1/2,z-1/2
_cell_length_a 15.355801332083805
_cell_length_b 3.867207199908217
_cell_length_c 19.383595357243230
_cell_angle_alpha 90.000000000000000
_cell_angle_beta 91.970297401302346
_cell_angle_gamma 90.000000000000000
loop_
_atom_site_label
_atom_site_type_symbol
_atom_site_fract_x
_atom_site_fract_y
_atom_site_fract_z
Cl1 Cl 0.488887260640397 0.776966948371705 0.078323508168314
Cl2 Cl 0.722604667965884 -0.109950039694744 0.679464934951256
O1 O 0.592579565554145 0.338336131715653 0.360944925242986
O2 O 0.728261935054218 0.583020246439645 0.360907938393609
C1 C 0.572025935098551 0.448852650538339 0.293303955971178
C2 C 0.491713043007395 0.609731604101579 0.282452682861615
H2 H 0.449990066982771 0.656832724386404 0.325680013123936
C3 C 0.465147852923640 0.710034981029437 0.215961919398178
H3 H 0.402779924192152 0.837757434330354 0.206934529003304
C4 C 0.520175460046502 0.647586871922191 0.161694254427231
C5 C 0.600169377246433 0.482915586723240 0.172542056284721
H5 H 0.642185309379795 0.429568035460269 0.129906579769501
C6 C 0.626410227654892 0.381094210816062 0.238914960957585
H6 H 0.687971716372348 0.246856177349836 0.247141720185179
C7 C 0.673550157193332 0.412581201200354 0.389800648006367
C8 C 0.684458058883124 0.270010372763781 0.460438413329848
C9 C 0.616496894855926 0.103817552274794 0.493582871200470
H9 H 0.554604837167522 0.065365754801848 0.465904655588973
C10 C 0.627907914255858 -0.012121979826698 0.561141173486023
H10 H 0.575636886817825 -0.142737661705125 0.587269473362398
C11 C 0.708508918376790 0.036149107569471 0.595249389329846
C12 C 0.777671029534558 0.195412887082689 0.562827639026183
H12 H 0.840311073979157 0.227959853440307 0.589875075044409
C13 C 0.765145200719078 0.312668532272642 0.495441812959686
H13 H 0.818028475492759 0.439963785102117 0.469442784404344
#END
##############################################
# Avant-garde Materials Simulation           #
##############################################

data_ci2641_mi
_symmetry_cell_setting orthorhombic
_symmetry_space_group_name_H-M 'F d d 2'
_symmetry_Int_Tables_number 43
loop_
_symmetry_equiv_pos_site_id
_symmetry_equiv_pos_as_xyz
1 x,y,z
2 -x,-y,z
3 x+1/4,-y+1/4,z+1/4
4 -x+1/4,y+1/4,z+1/4
5 x,y+1/2,z+1/2
6 -x,-y+1/2,z+1/2
7 x+1/4,-y+3/4,z+3/4
8 -x+1/4,y+3/4,z+3/4
9 x+1/2,y,z+1/2
10 -x+1/2,-y,z+1/2
11 x+3/4,-y+1/4,z+3/4
12 -x+3/4,y+1/4,z+3/4
13 x+1/2,y+1/2,z
14 -x+1/2,-y+1/2,z
15 x+3/4,-y+3/4,z+1/4
16 -x+3/4,y+3/4,z+1/4
_cell_length_a 23.756072781435297
_cell_length_b 39.522610887585579
_cell_length_c 5.451746791843502
_cell_angle_alpha 90.000000000000000
_cell_angle_beta 90.000000000000000
_cell_angle_gamma 90.000000000000000
loop_
_atom_site_label
_atom_site_type_symbol
_atom_site_fract_x
_atom_site_fract_y
_atom_site_fract_z
Br1 Br 0.059356123169497 0.153673311769784 0.498737874642420
N1 N -0.016892463260427 0.146042565118605 0.997844991539341
H11 H 0.009364627701982 0.148894395165124 1.152790354742973
H12 H 0.009020130427068 0.148889177627917 0.841719150399487
C1 C -0.059011366703458 0.174508410003096 1.000125750412727
H1 H -0.088724183665817 0.169405498677503 0.849953554996279
C2 C -0.027961912879088 0.207655014984121 0.947428756586579
H2A H -0.005753038475157 0.205757159391666 0.771084759464475
H2B H 0.004408492123520 0.211352725970496 1.089795611548722
C3 C -0.069136627757852 0.237443157392524 0.948763008259270
H3A H -0.046622432112965 0.261308584032274 0.916294551977798
H3B H -0.099072656850454 0.234607199744612 0.795471216499283
C4 C -0.101668677563053 0.239413988754505 1.190437024504544
H4A H -0.072316650015898 0.245822397886945 1.339842825558828
H4B H -0.132423061309805 0.260083104090572 1.182076751374315
C5 C -0.131116136898937 0.205954500594964 1.249246386172485
H5A H -0.165075515949094 0.201608790400859 1.115504392844401
H5B H -0.151628055160103 0.207243108426237 1.429773268407077
C6 C -0.090573195019181 0.175812840666262 1.244261389097602
H6A H -0.059244915102141 0.178245095758697 1.392304886198139
H6B H -0.114106582111926 0.152243657674592 1.275028953304044
C7 C -0.039305214526977 0.110308822675919 0.996786423645107
H7 H -0.067728967190664 0.107950871021442 1.155040253316622
C8 C 0.010811148906840 0.086336759519588 1.028067403803401
H8A H 0.032706014504994 0.092273188466583 1.200498030981943
H8B H 0.040799167594104 0.090951933532337 0.877215395237794
C9 C -0.008552072538558 0.049392446578704 1.022303020794344
H9A H -0.035984122921017 0.044412986427184 1.181331338593261
H9B H 0.028025471176836 0.032557729327534 1.042038971687399
C10 C -0.040727624995985 0.041551191245116 0.785853904242616
H10A H -0.011828928340929 0.043800570060505 0.628440213955417
H10B H -0.055586018252936 0.015221067961959 0.787589008391228
C11 C -0.090388373918787 0.065756244874554 0.753590560160771
H11A H -0.121321352267144 0.061416788527643 0.900726481533183
H11B H -0.112484064414772 0.061298949914323 0.579762071712537
C12 C -0.071942070424861 0.102873688308786 0.761591256393648
H12A H -0.109402949283724 0.119025767208262 0.747500271146706
H12B H -0.044711006621035 0.108691303005043 0.603416448746107
#END
##############################################
# Avant-garde Materials Simulation           #
##############################################

data_cs2080_mi
_symmetry_cell_setting triclinic
_symmetry_space_group_name_H-M 'P -1'
_symmetry_Int_Tables_number 2
loop_
_symmetry_equiv_pos_site_id
_symmetry_equiv_pos_as_xyz
1 x,y,z
2 -x,-y,-z
_cell_length_a 6.578883769789272
_cell_length_b 11.059244206576459
_cell_length_c 13.031326602087947
_cell_angle_alpha 98.565822267467539
_cell_angle_beta 95.232860555675074
_cell_angle_gamma 97.552932960285531
loop_
_atom_site_label
_atom_site_type_symbol
_atom_site_fract_x
_atom_site_fract_y
_atom_site_fract_z
O1 O 0.257694442630207 0.037183471312180 0.008106652815093
O2 O 0.585683647650220 0.029931901983354 0.326840538971258
O3 O 0.109854485895031 -0.016519077317591 -0.198200982360448
N1 N 0.247295717550931 -0.401634586380081 0.059112869582563
N2 N 0.235991737080977 -0.037573876943384 0.302231972762687
N3 N 0.385882881066353 0.068823672851231 0.180518542687344
C1 C 0.665684812435436 0.404102670317730 0.213385061752701
C2 C 0.310782249484085 0.405248023112292 0.271492365508163
C3 C 0.075866508559525 -0.328736335184877 0.479486430575285
C4 C -0.036373757022719 -0.215452191023301 0.490933755758894
C5 C 0.086161465220191 -0.343550461848767 0.035036686660272
C6 C 0.537751649971161 0.464144609620663 0.293638065335054
C7 C 0.286320295565722 0.264798615584999 0.267198434241883
C8 C 0.644269492384052 0.263663702477947 0.209577734384110
C9 C 0.303728316858973 -0.291962419468689 0.466710282187536
C10 C 0.428677780175478 -0.330786886825915 0.094553843592466
C11 C 0.100412443097035 -0.215592262152193 0.043907276375330
C12 C -0.007613917296740 -0.142300214046631 0.401137587448726
C13 C 0.328878916208902 -0.221513114886369 0.374915789659817
C14 C 0.457251945253787 -0.202024091967978 0.109829550869508
C15 C 0.221362484909926 -0.106026105671613 0.390007766044843
C16 C 0.416542015779290 0.205847590728654 0.187402037453425
C17 C 0.411630090473606 0.017977739117406 0.276611877855465
C18 C 0.289258294764899 -0.142879970087881 0.083629866050053
C19 C 0.308310271662981 -0.005534079728809 0.088488217358241
H1 H 0.297146861228006 -0.044794241816146 0.461601712188286
H2 H 0.357955681718013 0.219897689353909 0.109105589259549
H3 H 0.608367036619118 -0.150207931046310 0.139691418901185
H4 H -0.032786805425826 -0.172616286414080 0.021154964699444
H5 H 0.259283520155687 -0.280992056460579 0.301378256699606
H6 H 0.165432919428746 -0.011260152952335 -0.124452161482814
H7 H -0.082209138427708 -0.198988717287214 0.327108708035311
H8 H 0.336691841052767 0.244313376403288 0.344902793521265
H9 H 0.551674648957735 0.564190452802229 0.293058403116115
H10 H 0.100057005430591 -0.027251611525031 0.258732308090833
H11 H 0.709646347797605 0.242988839463476 0.284553623095334
H12 H 0.222334198427993 -0.028986097591317 -0.242657015479939
H13 H 0.558658213517885 -0.379533069751729 0.111358228322103
H14 H 0.614506619291483 0.423802633094519 0.135572338880424
H15 H 0.380333010529090 -0.232460079416646 0.538765549177841
H16 H 0.731596717626732 0.222105230838952 0.149296367155247
H17 H 0.492692253399170 -0.194505480252111 0.367226460429530
H18 H 0.599295906505678 0.452847066302861 0.372646958073170
H19 H 0.001615199979135 -0.395529190691228 0.410643870585999
H20 H -0.059938877658684 -0.403118469623355 0.005804011022672
H21 H 0.245410822756170 0.426847604249120 0.196596750187919
H22 H 0.124184186870262 0.222681213882689 0.247478031961992
H23 H 0.060987212735505 -0.376151582364430 0.547426069115288
H24 H 0.023559923456819 -0.155386035064019 0.565592843787216
H25 H 0.382208694495468 -0.373979505503201 0.455891444275159
H26 H 0.220705132958084 0.445365518565425 0.331457818484067
H27 H -0.084423679409493 -0.059721833063951 0.412239731733279
H28 H -0.201860919189666 -0.243373165350662 0.494354898957110
H29 H 0.829493544223539 0.444187343400513 0.230581760788746
#END
##############################################
# Avant-garde Materials Simulation           #
##############################################

data_cv2421_mi
_symmetry_cell_setting orthorhombic
_symmetry_space_group_name_H-M 'P n a 2_1'
_symmetry_Int_Tables_number 33
loop_
_symmetry_equiv_pos_site_id
_symmetry_equiv_pos_as_xyz
1 x,y,z
2 -x,-y,z+1/2
3 x+1/2,-y+1/2,z
4 -x+1/2,y+1/2,z+1/2
_cell_length_a 19.713162563843230
_cell_length_b 12.328439136291893
_cell_length_c 18.374328157844602
_cell_angle_alpha 90.000000000000000
_cell_angle_beta 90.000000000000000
_cell_angle_gamma 90.000000000000000
loop_
_atom_site_label
_atom_site_type_symbol
_atom_site_fract_x
_atom_site_fract_y
_atom_site_fract_z
N1 N 0.461752610952284 0.442830874407500 0.226599077779798
N2 N 0.565526146855202 0.304119564497878 0.201243718997861
N3 N 0.233256506020141 0.576301058248652 0.101286129530789
N4 N 0.128198118467326 0.708744557193955 0.132431775155122
O1 O 0.506119786776474 0.529018976173690 0.114654486783730
H1 H 0.497402730691818 0.474466474501067 0.159464628247915
O2 O 0.656023912676842 0.423454911941480 0.148242152617358
H2 H 0.615978018496324 0.394119527444558 0.180005304338665
O3 O 0.191543056777525 0.484371271340239 0.217269040718026
H3 H 0.202775359698248 0.566765539416234 0.147974506597127
O4 O 0.037479775145615 0.579921388292270 0.176549573696785
H4 H 0.078148858287313 0.612632304509647 0.148254747526297
O5 O 0.200554618665047 0.547308585805905 0.357860040354669
H5 H 0.196947095142850 0.524665829346256 0.306069988265326
C1 C 0.468217823533965 0.355106437273397 0.273851496645850
C2 C 0.521059561414438 0.280436172324486 0.258314744754709
C3 C 0.528049211863748 0.186041836795342 0.300130160024614
H3A H 0.568804306838977 0.129490065816094 0.287108563677086
C4 C 0.483765194501809 0.165562181534024 0.357484820718133
H4A H 0.489491106482374 0.091739096991367 0.389318638829616
C5 C 0.432275396162152 0.239709607459442 0.373735568344192
H5A H 0.397283181972303 0.225073674997045 0.418504283939772
C6 C 0.424633249977386 0.333252638580715 0.332393587684356
H6 H 0.383210014242265 0.388406678989630 0.345073488379268
C7 C 0.416965964601946 0.520149555482116 0.234032060584722
H7 H 0.381725727121596 0.520981660192590 0.280057833819222
C8 C 0.413848974289054 0.606866592450801 0.182398017429394
C9 C 0.460626704490573 0.608036786035357 0.123522003943100
C10 C 0.461001206010147 0.695396953716465 0.073255487237988
H10 H 0.497652267473546 0.693595196242445 0.028913091427906
C11 C 0.417495060694487 0.780956496395698 0.082379500372131
H11 H 0.418893186591200 0.849053826226499 0.044660061320837
C12 C 0.369481289733064 0.783692602470562 0.140140095297462
C13 C 0.366168375254761 0.694810163168643 0.190118305627166
C14 C 0.315232738350752 0.697707019667054 0.244402102245125
H14 H 0.308752845293263 0.630915295049900 0.282421115431303
C15 C 0.271126661038231 0.784432786223769 0.249707211086949
H15 H 0.231343425503128 0.781778363435431 0.290798508885206
C16 C 0.276136604496641 0.873681370938552 0.202112957511066
H16 H 0.241396055744641 0.942125733966834 0.206308829875149
C17 C 0.324527164937513 0.872243286351069 0.147908311548394
H17 H 0.328413758638508 0.939237978369799 0.109513004166339
C18 C 0.581083817572315 0.229308259434840 0.154011374349682
H18 H 0.557222535811884 0.149324737305033 0.158069629583457
C19 C 0.628870385294027 0.249717319576078 0.096835869640288
C20 C 0.666094996643578 0.347884862858482 0.096970482754516
C21 C 0.715452675127540 0.368067335530631 0.042662472640695
H21 H 0.743056973629182 0.444335445180855 0.044726006240760
C22 C 0.727417200819600 0.293060123678816 -0.010908421069905
H22 H 0.764385589214354 0.310637561702400 -0.053313972792151
C23 C 0.691488154789371 0.193062974752991 -0.013465598703969
C24 C 0.640614711012306 0.171484345028325 0.040205003036766
C25 C 0.603836234155003 0.073107201396480 0.034520641132111
H25 H 0.564359401349592 0.053990556472464 0.073742407963802
C26 C 0.617594663730688 -0.000755018812751 -0.019944526787343
H26 H 0.588865465655975 -0.075994907189447 -0.021851784876606
C27 C 0.669065852206629 0.019060374459501 -0.071455844533344
H27 H 0.679790026382007 -0.040591612922716 -0.113594371332247
C28 C 0.705310967893769 0.114688574568264 -0.067875326946739
H28 H 0.745049813313189 0.131956750119619 -0.107346376043294
C29 C 0.225158744225392 0.667648481733386 0.057394368984630
C30 C 0.171840579740602 0.739662830317597 0.076191992386637
C31 C 0.163675053414955 0.836162712212421 0.036741287833350
H31 H 0.122678359750725 0.891087219157674 0.051781304780608
C32 C 0.206979484964350 0.860387189682323 -0.020950603291576
H32 H 0.201141078063764 0.935385502411638 -0.051591376657869
C33 C 0.258835307922516 0.788323092718935 -0.039691841762727
H33 H 0.292819495505436 0.808476599653405 -0.084258750463865
C34 C 0.268063636177681 0.692714513175880 -0.000851968129660
H34 H 0.309891974323128 0.638988836288355 -0.014742087097967
C35 C 0.276952090647215 0.495132926941038 0.093853862191470
H35 H 0.310806966588759 0.497519595976200 0.047142073388660
C36 C 0.279922185617304 0.408322632590881 0.143238920671832
C37 C 0.234118231098451 0.406793622119497 0.204871579628998
C38 C 0.236464742044283 0.315365871226433 0.253161396247524
H38 H 0.200830141046912 0.315416559690772 0.298356980862442
C39 C 0.280736456543023 0.232173069489914 0.242251014579231
H39 H 0.281419657963034 0.163248690710737 0.279485889862385
C40 C 0.327397936598696 0.231615385182057 0.182795402303142
C41 C 0.327749033298316 0.320027278776631 0.132646457087956
C42 C 0.375446274245507 0.316384938089039 0.075327827956609
H42 H 0.378925233939023 0.382181500965435 0.036035284453422
C43 C 0.419585062474114 0.229787588612333 0.067440144716277
H43 H 0.455684928999089 0.230337931949008 0.022554056115365
C44 C 0.418275720591851 0.142427667625882 0.116551458129802
H44 H 0.452541194201797 0.073807706989993 0.110239718461541
C45 C 0.372846287323169 0.144409208964309 0.173734647604971
H45 H 0.371227672012258 0.078091151298238 0.212873824165879
C46 C 0.109467880853672 0.777652683600861 0.182531563664524
H46 H 0.130596915825873 0.859828329834145 0.182194025954541
C47 C 0.061023503868216 0.748604981516206 0.237428871036197
C48 C 0.024531161679717 0.650071500923104 0.230514343755755
C49 C -0.027472854600125 0.623244514556847 0.280496927380805
H49 H -0.055275123937707 0.548035217584143 0.272251329728842
C50 C -0.041602830011974 0.690955158475446 0.337655745676503
H50 H -0.081851908066907 0.669996156965299 0.375732500530060
C51 C -0.004613154512182 0.788490244399933 0.349176520301494
C52 C 0.047780233971520 0.818137700197595 0.298939272831792
C53 C 0.084848202799163 0.914258998244702 0.313510962546329
H53 H 0.125272754144718 0.939695435669925 0.276973939975600
C54 C 0.070580104806155 0.977588781924056 0.373751913771291
H54 H 0.099558048865820 1.051650807205375 0.382912555721261
C55 C 0.018437146595410 0.948759045829430 0.422576076234074
H55 H 0.007531035284758 0.998760278342356 0.469986158930601
C56 C -0.018579369423591 0.855595128825105 0.409963302958470
H56 H -0.059026994229170 0.831592717011922 0.447130454786950
C57 C 0.133530444293097 0.576333782929668 0.381011137740018
H57A H 0.132538621396856 0.662985830807300 0.396141612451791
H57B H 0.097847162396078 0.566582160323701 0.335555883920758
C58 C 0.110898834544230 0.508048258091750 0.445352850316384
H58A H 0.109406696321165 0.421842256488139 0.430642572479003
H58B H 0.060072088911424 0.532812807765906 0.463443487209018
H58C H 0.145727157427343 0.517913722154736 0.491421967827947
#END
##############################################
# Avant-garde Materials Simulation           #
##############################################

data_cv2422_mi
_symmetry_cell_setting triclinic
_symmetry_space_group_name_H-M 'P -1'
_symmetry_Int_Tables_number 2
loop_
_symmetry_equiv_pos_site_id
_symmetry_equiv_pos_as_xyz
1 x,y,z
2 -x,-y,-z
_cell_length_a 7.853577954288480
_cell_length_b 8.216540306426548
_cell_length_c 14.583921089274995
_cell_angle_alpha 98.585900212774320
_cell_angle_beta 91.785934628486444
_cell_angle_gamma 116.439550271496785
loop_
_atom_site_label
_atom_site_type_symbol
_atom_site_fract_x
_atom_site_fract_y
_atom_site_fract_z
C1 C 0.596290401913378 0.439800423990434 0.280824749146933
H1 H 0.573776035306151 0.560311014077875 0.303325604380578
C2 C 0.439879196239793 0.265897545887520 0.251132885429654
C3 C 0.467924911118560 0.109869131199931 0.221663293411736
H3 H 0.345563235624891 -0.023758253825428 0.196067215932293
C4 C 0.654582443953571 0.128113511983052 0.226230324028692
C5 C 0.812555091936149 0.300069421632552 0.259277810251255
H5 H 0.956620911632742 0.312530528494556 0.263813015310965
C6 C 0.781153849671992 0.455088801668274 0.285151590061380
C7 C 0.579224345917911 0.204204124796978 0.627157645517270
H7 H 0.551236933392345 0.121038724150199 0.681118681450691
C8 C 0.716242614432171 0.402116051270691 0.537428774073306
H8 H 0.829437174399822 0.514727305757873 0.512189538389110
C9 C 0.528695208378978 0.298441437284754 0.499852529382959
H9 H 0.452339211662378 0.304437638950476 0.438562922396635
C10 C 0.244955929569541 0.026702948436226 0.547172459871517
H10 H 0.210572744809201 -0.001467454430398 0.617252956178872
H11 H 0.239037780188713 -0.099178372386438 0.505867081345421
C11 C 0.101940465613448 0.077551928047509 0.502216874985465
H12 H 0.134567273171815 0.101722106292098 0.431206386625257
H13 H 0.113208945872382 0.206156489182748 0.543267186794886
C12 C 0.276439393767893 0.547780463303270 0.112669679600171
H16 H 0.247989825425717 0.513257053223919 0.181314972010672
C13 C 0.401903071427358 0.683814899727403 -0.002442351429283
H14 H 0.496509892322151 0.791385388839095 -0.037617700384024
C14 C 0.254741612320116 0.514701351725365 -0.040946944141921
H15 H 0.199520206406490 0.447530785879489 -0.112503287475238
C15 C 0.017728592006960 0.244802179114773 0.024639015915017
H17 H -0.084142885464216 0.224805628177088 -0.034282087869077
H18 H -0.054433395938991 0.239760952728426 0.088063613523499
C16 C 0.084846897053510 0.096091766827490 0.009215215789244
H19 H 0.178260957785441 0.112232734969374 0.071122049203750
H20 H 0.169531247416257 0.115032244987737 -0.050301119415139
N1 N 0.442954914310028 0.173685341415659 0.558001701473044
N2 N 0.746406702704893 0.342226659817826 0.616898429701215
N3 N 0.175724008816216 0.430753418523973 0.032837634542838
N4 N 0.414336115111591 0.703035870593678 0.093453489141772
O1 O 0.684569263618967 -0.022529576768757 0.199954911980058
H4 H 0.563332760378858 -0.137988498735734 0.157385833592873
O2 O 0.930082599166636 0.627363546138623 0.315354039761190
H6 H 1.057779790422055 0.624954910089487 0.336508828253945
O3 O 0.260977754691224 0.252276427245075 0.253556160990903
H2 H 0.162091941076471 0.117490163002460 0.242537371849444
O4 O 0.988231503438219 0.912178135906513 0.222708943601984
H21 H 0.871895736706591 0.931038346119385 0.218180570592301
H22 H 0.964222860792690 0.813962761763205 0.259906461828771
#END
##############################################
# Avant-garde Materials Simulation           #
##############################################

data_cv2428_mi
_symmetry_cell_setting orthorhombic
_symmetry_space_group_name_H-M 'P 2_1 2_1 2_1'
_symmetry_Int_Tables_number 19
loop_
_symmetry_equiv_pos_site_id
_symmetry_equiv_pos_as_xyz
1 x,y,z
2 -x+1/2,-y,z+1/2
3 -x,y+1/2,-z+1/2
4 x+1/2,-y+1/2,-z
_cell_length_a 6.123902144816016
_cell_length_b 7.505810692299071
_cell_length_c 21.238718659467413
_cell_angle_alpha 90.000000000000000
_cell_angle_beta 90.000000000000000
_cell_angle_gamma 90.000000000000000
loop_
_atom_site_label
_atom_site_type_symbol
_atom_site_fract_x
_atom_site_fract_y
_atom_site_fract_z
N1 N 0.509683322244803 0.403213305903083 0.360576640952130
N2 N 0.464502124398715 0.447667003801095 0.421357042007744
H2 H 0.576516991808837 0.520210102806129 0.448577156208731
N3 N 0.148099798903014 0.284032327275533 0.413442094443665
H3A H 0.201002768660047 0.244146917211439 0.370293149440082
H3B H 0.016560419322900 0.222345423697141 0.433735440689589
O1 O 0.268204067805973 0.863409362382487 0.511316393210327
H1A H 0.290962389241066 0.733315468368208 0.515622181050602
H1B H 0.408941511392290 0.918812927616431 0.499405175660771
S1 S 0.218595706395250 0.442342778588440 0.524300375637889
C1 C 0.278975382429777 0.386315734913872 0.448130544819985
C2 C 0.695629326719748 0.456601336288212 0.338528382580052
H2A H 0.812119819312580 0.529147667733242 0.368301580788875
C3 C 0.756094634294825 0.426818728906181 0.273130036462497
C4 C 0.608527171260750 0.354557186301926 0.229147403924825
H4 H 0.446109742387353 0.316086739219091 0.244847617068282
C5 C 0.669398972643318 0.335452603800308 0.166520951844491
H5 H 0.553588957334899 0.283024910292041 0.132369731601943
C6 C 0.878721922276886 0.384807381032507 0.146575810361861
H6 H 0.922983806306034 0.371405125713951 0.097135854672268
C7 C 1.026498715512468 0.455493153215443 0.189978366732675
H7 H 1.188816788616115 0.496286069727620 0.174727891503060
C8 C 0.965668593031435 0.477287870235707 0.252775879269598
H8 H 1.080367445796870 0.534794500992238 0.286358869394398
#END
##############################################
# Avant-garde Materials Simulation           #
##############################################

data_cv2430_mi
_symmetry_cell_setting monoclinic
_symmetry_space_group_name_H-M 'P 2_1/c'
_symmetry_Int_Tables_number 14
loop_
_symmetry_equiv_pos_site_id
_symmetry_equiv_pos_as_xyz
1 x,y,z
2 -x,y+1/2,-z+1/2
3 -x,-y,-z
4 x,-y-1/2,z-1/2
_cell_length_a 12.511568473769938
_cell_length_b 7.185241396799054
_cell_length_c 17.142896822348224
_cell_angle_alpha 90.000000000000000
_cell_angle_beta 110.906599797371300
_cell_angle_gamma 90.000000000000000
loop_
_atom_site_label
_atom_site_type_symbol
_atom_site_fract_x
_atom_site_fract_y
_atom_site_fract_z
N1 N -0.042479305152662 0.231569074146820 0.174740842263801
N2 N -0.013731813516923 0.203320364101450 0.259857521005412
O1 O -0.011207410099568 0.203229041810304 0.054599061966649
O2 O 0.172949202778857 0.109115012566818 0.044252048509976
H2 H 0.088556181323695 0.142080298124701 0.031297447364236
O3 O -0.216252542458337 0.088483835275178 0.083052328831757
H3 H -0.187051709572627 0.070041563880480 0.037356011410580
C1 C 0.031840441537780 0.213154902810733 0.133910798186379
C2 C 0.157606853357323 0.205217863330532 0.176264650033406
C3 C 0.224316113807067 0.148173822274453 0.126694063256043
C4 C 0.341723702914972 0.130507218942323 0.162916370294425
H4 H 0.389300276017327 0.083724965631516 0.124369473093903
C5 C 0.399728974821819 0.171147313443920 0.248030229768375
C6 C 0.519683517978640 0.147018859308494 0.287500380448043
H6 H 0.568142524106214 0.092480517263669 0.250892302039493
C7 C 0.573355678224831 0.190349977975642 0.370579590810534
H7 H 0.665318588217910 0.170808073653327 0.400131797418802
C8 C 0.510746014002716 0.262308084548458 0.418374914067171
H8 H 0.555759204847924 0.298934803052147 0.483588452491589
C9 C 0.394195146923651 0.286860488265835 0.382173186444323
H9 H 0.344665619088165 0.343258259539989 0.417615107126011
C10 C 0.335690860136303 0.240168990046774 0.296781766312028
C11 C 0.215607634113645 0.255108754679935 0.259130662564100
H11 H 0.167614450768047 0.304180978962985 0.296821299646022
C12 C -0.198391837068276 0.428012334908276 0.076041173274427
H12A H -0.157923591808568 0.548596700449258 0.114329706250303
H12B H -0.291268131544716 0.449097954536035 0.052228100540917
H12C H -0.168588547244143 0.417973682265634 0.023504015520855
C13 C -0.170532846142657 0.251547364189563 0.128814793089930
C14 C -0.211477861239126 0.257432027235630 0.203450617178079
H14A H -0.246762024317003 0.393735812335851 0.210253481376427
H14B H -0.278662923182667 0.153193617541617 0.195364352977692
C15 C -0.105834366032660 0.215476334115958 0.277314010980080
C16 C -0.103845222031126 0.188121533168523 0.363517255669791
H16A H -0.018108845736751 0.152239205211811 0.406303448494287
H16B H -0.163176856411347 0.076300484425998 0.364698194537841
H16C H -0.132267828485921 0.313893065559335 0.386789331235053
#END
##############################################
# Avant-garde Materials Simulation           #
##############################################

data_cv2431_mi
_symmetry_cell_setting orthorhombic
_symmetry_space_group_name_H-M 'P b c a'
_symmetry_Int_Tables_number 61
loop_
_symmetry_equiv_pos_site_id
_symmetry_equiv_pos_as_xyz
1 x,y,z
2 -x+1/2,-y,z+1/2
3 x+1/2,-y+1/2,-z
4 -x,y+1/2,-z+1/2
5 -x,-y,-z
6 x-1/2,y,-z-1/2
7 -x-1/2,y-1/2,z
8 x,-y-1/2,z-1/2
_cell_length_a 9.530564489776406
_cell_length_b 8.699821864943523
_cell_length_c 22.232587667069662
_cell_angle_alpha 90.000000000000000
_cell_angle_beta 90.000000000000000
_cell_angle_gamma 90.000000000000000
loop_
_atom_site_label
_atom_site_type_symbol
_atom_site_fract_x
_atom_site_fract_y
_atom_site_fract_z
O3 O 0.372659539617352 0.403098917126393 -0.074456814401917
O2 O 0.372490920941567 0.627755353396928 -0.021146542588288
O1 O 0.176327121964375 0.703950993455207 0.134174225435700
H1 H 0.200959043204444 0.645762080432120 0.096261635472436
N2 N 0.223245259223444 0.425876361774386 0.001615285822062
H2 H 0.192439428063242 0.314727157877661 -0.009243452943691
N1 N 0.167383260409714 0.498393781709850 0.050199609065726
C6 C -0.000402343541160 0.504017099749745 0.129627849923971
C8 C 0.326702114588839 0.496902817982703 -0.030234562347916
C5 C 0.060690674496430 0.635453752030511 0.157305982398574
C7 C 0.059366079089323 0.435708274630977 0.076194814371074
H7 H 0.011741694256515 0.330246950668911 0.058538262538291
C1 C 0.000871162476448 0.696623642910818 0.209597759999001
H1A H 0.050166436495932 0.796229567148885 0.230391326939530
C4 C -0.121696447721662 0.439624468042408 0.155687862873173
H4 H -0.168742884037929 0.339120773754977 0.134404726937608
C2 C -0.119553542069404 0.631075265477488 0.234021938259206
H2A H -0.165956538514199 0.680406883581194 0.274451848415468
C3 C -0.181503343816068 0.502369612645342 0.207102170696669
H3 H -0.275756773392706 0.451946175087790 0.226368377592805
C9 C 0.476569372523437 0.470231496502898 -0.114095953527388
H9A H 0.490057092685825 0.387021154418369 -0.150356691556867
H9B H 0.575259328432563 0.488092371309012 -0.090089697403672
H9C H 0.438830429892066 0.579712695163103 -0.131930858903194
#END
##############################################
# Avant-garde Materials Simulation           #
##############################################

data_cv2432_mi
_symmetry_cell_setting monoclinic
_symmetry_space_group_name_H-M 'P 2_1/c'
_symmetry_Int_Tables_number 14
loop_
_symmetry_equiv_pos_site_id
_symmetry_equiv_pos_as_xyz
1 x,y,z
2 -x,y+1/2,-z+1/2
3 -x,-y,-z
4 x,-y-1/2,z-1/2
_cell_length_a 5.522773434665271
_cell_length_b 30.191851220620297
_cell_length_c 9.587808304856093
_cell_angle_alpha 90.000000000000000
_cell_angle_beta 115.769421662924742
_cell_angle_gamma 90.000000000000000
loop_
_atom_site_label
_atom_site_type_symbol
_atom_site_fract_x
_atom_site_fract_y
_atom_site_fract_z
N4 N 0.589448914592507 0.721138851409114 0.652589214703744
H4A H 0.626826184219861 0.731397818752563 0.762867751340502
N3 N 0.947506260152311 0.815739998556096 0.592326743078238
O1 O 0.629960508625579 0.743406477267117 0.433976756392300
C7 C 0.957572207564792 0.876333308861755 0.473321215962156
N1 N 1.197221108683612 0.854207502981919 0.518449333733797
N2 N 1.191115935123737 0.817504159058355 0.589972088031601
C11 C 0.403547635930859 0.686133693919667 0.592416125316857
C8 C 0.795582354688659 0.851420967432599 0.520742247547186
H8A H 0.594551693722283 0.856359606220787 0.512767026449185
C16 C 0.376871444504248 0.661164436254108 0.463358781640658
H16A H 0.498930009717259 0.668907801178927 0.403532341672861
C12 C 0.244307416956620 0.675518832090617 0.668347591036029
H12A H 0.268541029834168 0.693902853793113 0.771306178126386
C10 C 0.688442915863056 0.746931566813474 0.574246966817074
C15 C 0.190104659691273 0.626881097630386 0.411112180593678
H15A H 0.171444682820594 0.608032758091155 0.309933058306602
C6 C 0.904086470847463 0.918859056065547 0.392322090505369
C14 C 0.025152459143221 0.616403238352518 0.483488371874652
C13 C 0.057614615793001 0.641284162023886 0.613724965808662
H13A H -0.064876801413364 0.633650136454419 0.673899157343091
C9 C 0.890495469189688 0.781163787637705 0.678159990538221
H9A H 0.818508516896844 0.796054933176710 0.757603304586458
H9B H 1.082890457441779 0.764838306321657 0.748672348665492
C5 C 0.639833635807762 0.931511435007633 0.293858891579301
H5A H 0.473900354911040 0.909194072471407 0.275486472213855
C1 C 1.116104422424253 0.947571353690413 0.411068257022696
H1B H 1.321348061098488 0.938067887473219 0.487973386545731
C4 C 0.589286049280982 0.971919409545222 0.216246392258799
H4B H 0.383374412879136 0.981107718214717 0.139343896513474
C3 C 0.801027136908074 1.000338118118348 0.235993713811916
H3A H 0.759838003157035 1.031972704121826 0.175570782681925
C2 C 1.064562486990636 0.987992583831916 0.333672420716046
H2B H 1.230968125390603 1.010099532517938 0.351001373817461
C17 C -0.177326257994577 0.579513474125587 0.424252948120597
H17A H -0.322826635837208 0.585313199244497 0.303365917437145
H17B H -0.288961812152224 0.576104971708523 0.494109464841780
H17C H -0.079371226846953 0.547619828649153 0.427171498415870
#END
##############################################
# Avant-garde Materials Simulation           #
##############################################

data_cv2433_mi
_symmetry_cell_setting triclinic
_symmetry_space_group_name_H-M 'P -1'
_symmetry_Int_Tables_number 2
loop_
_symmetry_equiv_pos_site_id
_symmetry_equiv_pos_as_xyz
1 x,y,z
2 -x,-y,-z
_cell_length_a 4.729997497641847
_cell_length_b 7.461778076213483
_cell_length_c 17.785754957373637
_cell_angle_alpha 80.307635686686339
_cell_angle_beta 88.526877795234327
_cell_angle_gamma 81.068398811274619
loop_
_atom_site_label
_atom_site_type_symbol
_atom_site_fract_x
_atom_site_fract_y
_atom_site_fract_z
S S 0.858693832856030 0.351659962639095 0.363466003233633
O1 O 0.411394266508363 0.832216939925577 0.274584134559457
O2 O 0.237681006642446 0.970810045386817 0.447877685240873
O3 O 0.651287030879287 0.777603701926179 0.478857103777064
H3O H 0.694467813497902 0.880301751714368 0.507371754929914
C1 C 0.695239303108372 0.555169712082904 0.307422855756102
C2 C 0.770448872620592 0.633509645900335 0.230872992284153
C3 C 0.969379001739243 0.578175251289327 0.176551170077635
H3 H 1.114113943786246 0.448353716412959 0.189254219226360
C4 C 0.981499392319400 0.693429953320057 0.106400933980609
C5 C 0.794421184023410 0.862383882538421 0.092090060528214
H5 H 0.804774312299535 0.950190270789811 0.036785846385056
C6 C 0.593420895176712 0.923276855989962 0.145047496646489
C7 C 0.589789062863159 0.802872149208815 0.213734861216277
C8 C 0.478866495762919 0.679134857437270 0.330379907319582
C9 C 1.195976263011376 0.640166617924841 0.046921208163811
H9A H 1.402644649897464 0.682874182041169 0.056346937456094
H9B H 1.123643227825850 0.704596216795964 -0.010795114907288
H9C H 1.235327514545541 0.490961569776579 0.048671928431085
C10 C 0.395791365696203 1.103036313748493 0.129484193604414
H10A H 0.173358019019162 1.084011428528604 0.142823433861018
H10B H 0.407655697273922 1.166306351096841 0.069516184837106
H10C H 0.451419343713379 1.200364621491466 0.164631395490518
C11 C 0.316226028115674 0.679982840359357 0.402780685564048
H11A H 0.365627232111325 0.542769385592447 0.437454079753123
H11B H 0.085423887858248 0.711122588927307 0.391870485971577
C12 C 0.397288833213785 0.822922248232967 0.446124456155617
C13 C 0.735509572397721 0.179052438709574 0.316783186296569
H13A H 0.502027626736742 0.191144614092354 0.319827389927265
H13B H 0.834421949931778 0.046655979750884 0.348641754533505
H13C H 0.809096494395403 0.189990361480673 0.257555059825238
#END
##############################################
# Avant-garde Materials Simulation           #
##############################################

data_cv2435_mi
_symmetry_cell_setting triclinic
_symmetry_space_group_name_H-M 'P -1'
_symmetry_Int_Tables_number 2
loop_
_symmetry_equiv_pos_site_id
_symmetry_equiv_pos_as_xyz
1 x,y,z
2 -x,-y,-z
_cell_length_a 9.850163083990564
_cell_length_b 11.340647961385860
_cell_length_c 18.483821445485912
_cell_angle_alpha 91.624904223656870
_cell_angle_beta 94.651604340230591
_cell_angle_gamma 99.437944412176122
loop_
_atom_site_label
_atom_site_type_symbol
_atom_site_fract_x
_atom_site_fract_y
_atom_site_fract_z
N1 N -0.264633946428129 0.091976951332095 0.077670481026170
N2 N 0.714145952851881 0.333724553531272 0.546132439318838
O1 O 0.333232595547127 0.295324494998734 0.246298929273282
O2 O 0.347032185526209 0.692166557573087 0.227194764345861
O3 O 0.931457478092190 0.735569722402472 0.306897975205548
O4 O 0.779999034805691 0.532236353818069 0.113929797697514
C1 C 0.168158041729087 0.466861757738817 0.198121455705503
H1 H 0.258941603381793 0.464491567631086 0.167467304046500
C2 C 0.054424775208778 0.366855110190106 0.167357915842259
C3 C -0.040256876435810 0.303379811259270 0.210401850927073
H3 H -0.032455012477570 0.321601147608124 0.268888588457073
C4 C -0.147198388988318 0.215254774423650 0.181060062859794
H4 H -0.216507402601307 0.168311423827630 0.217508133464937
C5 C -0.163527086275824 0.184780501552604 0.105964012294361
C6 C -0.069875557014785 0.250664470748994 0.061871313311573
H6 H -0.079045507986824 0.232576912124442 0.003448062945550
C7 C 0.035849097240018 0.338813604382697 0.092468613290322
H7 H 0.106249360661839 0.386965512250875 0.056513664696670
C8 C -0.289554941833461 0.071695924630593 -0.000476604597557
H8A H -0.331841345542013 0.145033693564576 -0.027463705919050
H8B H -0.362542823569604 -0.011549455347877 -0.012195914861670
H8C H -0.193946452467951 0.060952749182535 -0.024579721909549
C9 C -0.374346032796001 0.045023393168256 0.122053742370469
H9A H -0.333070495710577 0.008500040352958 0.172087782951560
H9B H -0.443722450047824 -0.027823975525243 0.091474117283798
H9C H -0.435622398976321 0.113471823444856 0.137735858779910
C10 C 0.212923612132847 0.452909868548087 0.278505503398513
H10A H 0.296542786346628 0.527612538707766 0.296026605528509
H10B H 0.128701205775072 0.461452717111969 0.312558493229524
C11 C 0.268136530354818 0.337892672333932 0.292093931568158
C12 C 0.246757677093140 0.277604989589098 0.361799834491919
C13 C 0.213527851453619 0.337582250362994 0.423752889666922
H13 H 0.203138825109713 0.431656471723623 0.422334501408251
C14 C 0.199213805060627 0.278489538946804 0.488581854625999
H14 H 0.176553795955504 0.326527816213102 0.536851304815706
C15 C 0.214848450002637 0.158486155450550 0.491481997152016
H15 H 0.201887027708384 0.111894849577354 0.541736479095826
C16 C 0.247290696095224 0.098035861551888 0.429862885842125
H16 H 0.259032157886338 0.004312334580540 0.432303715826323
C17 C 0.264442705620270 0.157475235016280 0.365681699611053
H17 H 0.289561899649847 0.112174922321515 0.317087867838415
C18 C 0.119913021668784 0.587462082212155 0.186514155858492
H18A H 0.072352154433093 0.588716735550935 0.130639970095533
H18B H 0.035104186101217 0.597132639970982 0.220584987948437
C19 C 0.228125586420890 0.697828635200093 0.201155263509913
C20 C 0.188032218436947 0.815251261487812 0.183565845123118
C21 C 0.289602336310649 0.918021106643165 0.193905087431585
H21 H 0.394270599478626 0.907277572839736 0.212686742537283
C22 C 0.256835023374062 1.030264060312415 0.180277751812723
H22 H 0.335080368815679 1.110087764441324 0.189096931976959
C23 C 0.121413495379733 1.041483302783299 0.156358718823407
H23 H 0.095372012263413 1.129676020710635 0.146883936505557
C24 C 0.019933994811999 0.939677481063955 0.144549362908197
H24 H -0.084933271510119 0.949284920381340 0.125046769911844
C25 C 0.052757760718993 0.826814913695082 0.157805329909205
H25 H -0.027273689275065 0.748061273714213 0.148883589913852
C26 C 0.734520366601122 0.531867228206966 0.262281307558162
H26 H 0.840498062010762 0.535812663583237 0.247214032004578
C27 C 0.728868480096279 0.483992552628835 0.337952331539786
C28 C 0.847228890833722 0.458065427162861 0.377038385099389
H28 H 0.945723887437411 0.477472301096377 0.353285942229206
C29 C 0.843799197697412 0.407701339915544 0.444841569436569
H29 H 0.939249321474996 0.388219012036074 0.471844869374602
C30 C 0.718420718131300 0.381484479363803 0.477895899394530
C31 C 0.598429169157833 0.407896575744825 0.438750529263010
H31 H 0.498687698251585 0.388142448146383 0.460840026988656
C32 C 0.605027047482350 0.458098950331600 0.371085218557817
H32 H 0.509514097441591 0.475661326059357 0.342739305775412
C33 C 0.832308265848301 0.283365218077693 0.575992696816604
H33A H 0.853190311479473 0.207484075079026 0.542133625516010
H33B H 0.813683394524985 0.252342096609889 0.630303697741535
H33C H 0.926527435727211 0.350551475009303 0.581943402166682
C34 C 0.581203020635694 0.283835288475454 0.571001898568890
H34A H 0.510738662895501 0.349384204299830 0.568713502254517
H34B H 0.597477298900882 0.260723141979246 0.627781568170054
H34C H 0.529512114039421 0.202851630132390 0.538887285065109
C35 C 0.699995501727038 0.658979733892904 0.258591931595747
H35A H 0.685761500373654 0.682403915570937 0.201234729838735
H35B H 0.600375169314905 0.662752858714880 0.280421100479910
C36 C 0.812340122759171 0.755161189606021 0.294259159738407
C37 C 0.778865406907490 0.875930413622429 0.312477113812871
C38 C 0.888128574195456 0.968101999125842 0.336739244028876
H38 H 0.993158267277256 0.949308250186253 0.338502809142665
C39 C 0.862001197687025 1.079997107542752 0.358609682153200
H39 H 0.947436711057215 1.150517752034913 0.377578823472272
C40 C 0.725977840916309 1.101890703865714 0.356368375773607
H40 H 0.705497994547324 1.189419702960922 0.373782930751830
C41 C 0.616933932566976 1.011623203157276 0.331168627470584
H41 H 0.511193688881110 1.029011277277269 0.328939425913056
C42 C 0.642844291812516 0.899379684512662 0.308924070041976
H42 H 0.556524933287081 0.830181977131992 0.289198834760676
C43 C 0.639374192738290 0.447840213125137 0.206253910383251
H43A H 0.642902353270188 0.353970337237682 0.218671159150329
H43B H 0.530648600050713 0.457410385814411 0.209436897873201
C44 C 0.676307900116932 0.463138273835252 0.128477765198701
C45 C 0.582518846283343 0.391486136494225 0.069739689942289
C46 C 0.454800943901354 0.324575945304683 0.083564088758696
H46 H 0.421576540816752 0.320865771402694 0.138343878997169
C47 C 0.366634428019074 0.264265254921680 0.026683457711861
H47 H 0.266779625921169 0.214485576553833 0.037813532845402
C48 C 0.405463493666423 0.269452750755859 -0.044196160762435
H48 H 0.335490044919199 0.223550367771022 -0.088625024444033
C49 C 0.533197065038270 0.334401187316359 -0.058370945744379
H49 H 0.562755788430475 0.338296329975225 -0.113857438174984
C50 C 0.621020303632456 0.395088683159085 -0.001708045838365
H50 H 0.720300177015024 0.447432662295876 -0.011394926141169
#END
##############################################
# Avant-garde Materials Simulation           #
##############################################

data_dn2354_mi
_symmetry_cell_setting triclinic
_symmetry_space_group_name_H-M 'P -1'
_symmetry_Int_Tables_number 2
loop_
_symmetry_equiv_pos_site_id
_symmetry_equiv_pos_as_xyz
1 x,y,z
2 -x,-y,-z
_cell_length_a 10.074430576051741
_cell_length_b 13.175216370087128
_cell_length_c 13.750674483145053
_cell_angle_alpha 77.089886385401712
_cell_angle_beta 69.117972375821978
_cell_angle_gamma 83.517969228151657
loop_
_atom_site_label
_atom_site_type_symbol
_atom_site_fract_x
_atom_site_fract_y
_atom_site_fract_z
C1 C 0.290146007923890 0.471365814565301 -0.022615383247012
C2 C 0.200445286735046 0.548034242877687 -0.061703745247223
C3 C 0.175405643893926 0.536242822349854 -0.152758648385261
H3 H 0.231187861779991 0.473373960429277 -0.192997846654575
C4 C 0.077474032475579 0.602590643513716 -0.188085665418119
H4 H 0.058553181069886 0.593354560910444 -0.258651043681643
C5 C 0.003254117388440 0.679143192741968 -0.131520263898664
H5 H -0.076681029041394 0.729406171342800 -0.156843069366305
C6 C 0.030564990406770 0.692182426886032 -0.042670803346960
H6 H -0.025157466504809 0.754187265232063 -0.001375148240286
C7 C 0.130710069792346 0.628480395290498 -0.006177172208400
C8 C 0.163746464995114 0.644955847001605 0.085721421688302
C9 C 0.305871536123392 0.645347995737724 0.079634413534768
H9 H 0.392367435117379 0.636420444156331 0.006836495141052
C10 C 0.339365526154529 0.658496644957068 0.165813057597952
H10 H 0.450521980859722 0.658481583381256 0.158771042869091
C11 C 0.231872821795343 0.671461502113087 0.260781447253394
C12 C 0.089847329130706 0.673076119135025 0.266875490952417
H12 H 0.004542526721794 0.681159299728053 0.340699989227299
C13 C 0.055933796904478 0.660565716576001 0.180388254150759
H13 H -0.055271386567666 0.659971569072434 0.187560785796278
C14 C 0.269949214720882 0.683014259392056 0.354620395271707
H14A H 0.375817879507722 0.714824398075410 0.327971690188447
H14B H 0.191625468086180 0.732750044562682 0.403347727512453
C15 C 0.339108539757953 0.437716412027806 0.494266617195525
C16 C 0.417828344173039 0.339490697263914 0.512124281972641
C17 C 0.555860313182034 0.321389517660059 0.443371372186349
H17 H 0.607753024558180 0.382498668215506 0.376442712787348
C18 C 0.566851674147492 0.153989725984925 0.535652567693177
H18 H 0.628720505548538 0.080710104862997 0.541183219613511
C19 C 0.431156977457371 0.164747680501133 0.608937445386606
H19 H 0.385112956265886 0.100314924783045 0.673624532800561
C20 C 0.355589637198830 0.258964958167623 0.597215231152072
H20 H 0.249659838545002 0.270630324624149 0.652808762157329
C21 C 0.691499068946048 0.798702335780699 0.092559878164333
C22 C 0.694537399156136 0.882541998493656 0.005992779335288
C23 C 0.663547053486628 0.861021421097968 -0.079307754127375
H23 H 0.643302464692235 0.781113618963683 -0.077983300292279
C24 C 0.656967936471956 0.941759012846269 -0.162154271469321
H24 H 0.634422287601126 0.925263577835325 -0.228577751157094
C25 C 0.677595837666000 1.043834956621604 -0.159202166104402
H25 H 0.671490719256860 1.106998447973646 -0.223822178922891
C26 C 0.708954047438407 1.065059818781330 -0.075219304945449
H26 H 0.728237901006903 1.144633973007937 -0.074981160020730
C27 C 0.720963889805392 0.985327249575770 0.008025114291616
C28 C 0.764709578663867 1.009412785471860 0.091807074360505
C29 C 0.705171157237550 1.095656223944797 0.138943696428559
H29 H 0.621692968114842 1.144277659418286 0.116721771810963
C30 C 0.749587753140514 1.119569716272739 0.216046972598527
H30 H 0.699793417275272 1.186064389037287 0.252427603546554
C31 C 0.856644636348028 1.058690022638567 0.246112065189920
C32 C 0.917496688222674 0.973098974218766 0.198780853761684
H32 H 1.001952785173948 0.925457852527180 0.220681858542242
C33 C 0.872019743166626 0.948654741397556 0.122901681677681
H33 H 0.923318610213715 0.883305184511441 0.085328206210518
C34 C 0.907575871678937 1.085025123437927 0.328203159205045
H34A H 1.015491444686651 1.114481080188871 0.292554680107291
H34B H 0.835593641665862 1.142595663932658 0.370222764175709
C35 C 0.861257826697219 0.856610107130311 0.521128634192674
C36 C 0.780236288051856 0.776943309318056 0.607239572414324
C37 C 0.845424711434831 0.681553031205429 0.638301109641896
H37 H 0.957741225953512 0.665154087493514 0.597620894604520
C38 C 0.762708907998099 0.607953485934702 0.720018519902336
H38 H 0.808732553116404 0.532869282400400 0.746454627548189
C39 C 0.618237389718604 0.631065799840153 0.767536677183496
H39 H 0.551259629669937 0.573856511179967 0.830964594634219
C40 C 0.634634652417026 0.792900377483137 0.660498314902906
H40 H 0.580619011144696 0.865896570128234 0.637125479153496
N1 N 0.359613533732801 0.404128510975301 0.008307289257836
N2 N 0.382707218423340 0.513921471466222 0.408018449659176
N3 N 0.274976835273747 0.583390364103813 0.427166261226482
N4 N 0.169743211719430 0.554304793010880 0.519016555624974
N5 N 0.209124850297834 0.461892509448837 0.562582847567674
N6 N 0.629439439675560 0.231083578243591 0.454431840131403
N7 N 0.686118835871974 0.728067386855316 0.162244922321701
N8 N 0.803701836198217 0.944724132239426 0.479485532475017
N9 N 0.917038084490010 0.991073488309778 0.405708831443477
N10 N 1.038890767171677 0.936471157245254 0.399152502530421
N11 N 1.005149030475160 0.850918356792061 0.472539510758104
N12 N 0.554353594067510 0.722112678268140 0.739225583752217
#END
##############################################
# Avant-garde Materials Simulation           #
##############################################

data_dn2358_mi
_symmetry_cell_setting monoclinic
_symmetry_space_group_name_H-M 'P 2_1/n'
_symmetry_Int_Tables_number 14
loop_
_symmetry_equiv_pos_site_id
_symmetry_equiv_pos_as_xyz
1 x,y,z
2 -x+1/2,y+1/2,-z+1/2
3 -x,-y,-z
4 x-1/2,-y-1/2,z-1/2
_cell_length_a 10.512705928142516
_cell_length_b 11.357739925469664
_cell_length_c 18.105579206423052
_cell_angle_alpha 90.000000000000000
_cell_angle_beta 93.641140442720854
_cell_angle_gamma 90.000000000000000
loop_
_atom_site_label
_atom_site_type_symbol
_atom_site_fract_x
_atom_site_fract_y
_atom_site_fract_z
Br1 Br 0.047408393285229 0.880843771243780 0.579510867389706
O1 O -0.023906941362179 0.436237826237369 0.662137734635912
O2 O 0.074555996967901 0.311955354960509 0.586832783861972
H2A H 0.023570946311057 0.246343722189658 0.613534950714438
O3 O 0.248308461873330 0.400768696844516 0.505273056569266
O4 O 0.401800513424496 0.683549872736640 0.405500549032065
O5 O 0.497530990020451 0.461013306923459 0.381956189666776
H5 H 0.535261305302928 0.535920729388842 0.360126943683385
C1 C 0.110546659422232 0.518296894467912 0.574058587274306
C2 C 0.066840610725047 0.630707123299792 0.590095937268567
H2 H -0.007605151758575 0.637803127278919 0.628813529916886
C3 C 0.115739349254030 0.730698412338670 0.557054983977415
C4 C 0.210819685251030 0.721285554633668 0.508167907616723
H4 H 0.251083947724530 0.797437523395788 0.481849610143703
C5 C 0.257268974874223 0.609497032245039 0.490678691282443
C6 C 0.206675940172392 0.508761525664045 0.523011158890569
C7 C 0.357107773067712 0.597419012005970 0.438637426803714
C8 C 0.401639675332444 0.478253402340404 0.426049835928368
C9 C 0.342219636120641 0.383037702755984 0.457215031466248
C10 C 0.048302161131186 0.418012507588815 0.611977278311574
C11 C 0.363686679292899 0.257461296553377 0.445396277392483
C12 C 0.449898879275489 0.215320144095981 0.395011860714501
H12 H 0.503352589333170 0.277668487370364 0.364014084378502
C13 C 0.465976765643706 0.094835943957718 0.384970294196112
H13 H 0.531854741401883 0.065020162900564 0.344934318943834
C14 C 0.398590190707288 0.013319539616983 0.424916203287301
H14 H 0.413161058108794 -0.080985498251570 0.418010675759130
C15 C 0.311497349736973 0.054364067551631 0.473976204441956
H15 H 0.255660306775905 -0.007200508969367 0.504749577782309
C16 C 0.293463600113597 0.174364667904055 0.484125460130464
H16 H 0.223766301189345 0.204927197493618 0.521593793352798
N1 N -0.208782721605264 0.104117119046326 0.717728721154794
O6 O -0.040996715962657 0.145785809707978 0.647269479950907
C17 C -0.139832666105139 0.176193989145464 0.678466880983745
H17 H -0.174365323862382 0.267553865636284 0.675039973738255
C18 C -0.322537136353649 0.147008246026317 0.751210762267588
H18A H -0.302694410897476 0.160306874661662 0.810962381275481
H18B H -0.398875100225879 0.081735617144099 0.743559905763991
H18C H -0.353273684127130 0.229814709400730 0.724855453902779
C19 C -0.172539707656990 -0.018797344239602 0.729430184102105
H19A H -0.220261081779657 -0.074614316331101 0.686632668935904
H19B H -0.201909658401201 -0.046372998600875 0.783666010653286
H19C H -0.069332766038294 -0.028070640764907 0.727676105287196
N2 N 0.714980483001750 0.786982407116882 0.285739336504782
O7 O 0.628971732242636 0.607860129812768 0.312347088078684
C20 C 0.641067380523814 0.716335337218075 0.323611678086264
H20 H 0.588808937205973 0.760664212109003 0.366462045976297
C21 C 0.730123900742520 0.910931038590918 0.304497358763841
H21A H 0.677561182472577 0.930120959303554 0.353361358520498
H21B H 0.694754370773628 0.966330573475546 0.257942468105315
H21C H 0.831125121822635 0.931162774114753 0.317073291691249
C22 C 0.791548985568062 0.741142712168913 0.228008773197821
H22A H 0.887013173764876 0.716449946739207 0.251008991200415
H22B H 0.800732213373578 0.809443234597407 0.186016084347276
H22C H 0.744344519543335 0.663817205288571 0.202992799680185
#END
##############################################
# Avant-garde Materials Simulation           #
##############################################

data_dn2361_mi
_symmetry_cell_setting monoclinic
_symmetry_space_group_name_H-M 'P 2_1/c'
_symmetry_Int_Tables_number 14
loop_
_symmetry_equiv_pos_site_id
_symmetry_equiv_pos_as_xyz
1 x,y,z
2 -x,y+1/2,-z+1/2
3 -x,-y,-z
4 x,-y-1/2,z-1/2
_cell_length_a 4.901704621508066
_cell_length_b 16.817564944734031
_cell_length_c 10.843301119179717
_cell_angle_alpha 90.000000000000000
_cell_angle_beta 101.810639203051295
_cell_angle_gamma 90.000000000000000
loop_
_atom_site_label
_atom_site_type_symbol
_atom_site_fract_x
_atom_site_fract_y
_atom_site_fract_z
N1 N 0.063191718494021 0.472110371214879 0.865246266738296
H1A H -0.151483732731332 0.461130749086998 0.863634556832552
N4 N 0.496198119637198 0.464226664412061 0.852103064665100
C1 C 0.278120684929115 0.421518720678576 0.870761307809360
C2 C 0.267266582153889 0.336209715138160 0.892716995443894
N2 N 0.147182457026318 0.546113322165920 0.843468642824030
N3 N 0.407997697293796 0.540867768699837 0.836000703993931
C3 C 0.108999733964726 0.306409402847823 0.975224476693989
H3A H 0.001420310987292 0.345537465030743 1.029515209761259
C4 C 0.094445787821182 0.224407822459141 0.992649703493795
C7 C 0.409980196219967 0.283181210484154 0.828639398693997
H7A H 0.532962564301800 0.305036186824955 0.762744061265592
C6 C 0.389398092152176 0.201864754768261 0.846235048098212
H6A H 0.494286971765086 0.161312756825339 0.792781171728823
C5 C 0.234205969328159 0.169215065245203 0.929387333004919
O1 O -0.205977006309621 0.251418114804647 1.127778033911487
O2 O -0.089665346415069 0.127272033862770 1.106972854799129
N5 N -0.077854926009363 0.199280036208158 1.081366586916504
C8 C 0.233284280142466 0.080752718715114 0.944542270055323
H8A H 0.351122473062320 0.053561636620238 0.880096799906834
H8B H 0.021712354940051 0.056418259146735 0.925309450651179
H8C H 0.328256345352644 0.063667673380340 1.041471848217457
#END
##############################################
# Avant-garde Materials Simulation           #
##############################################

data_dn2363_mi
_symmetry_cell_setting monoclinic
_symmetry_space_group_name_H-M 'P 2_1/c'
_symmetry_Int_Tables_number 14
loop_
_symmetry_equiv_pos_site_id
_symmetry_equiv_pos_as_xyz
1 x,y,z
2 -x,y+1/2,-z+1/2
3 -x,-y,-z
4 x,-y-1/2,z-1/2
_cell_length_a 9.563868812466820
_cell_length_b 7.046017042585255
_cell_length_c 16.859189046969188
_cell_angle_alpha 90.000000000000000
_cell_angle_beta 99.869668923443456
_cell_angle_gamma 90.000000000000000
loop_
_atom_site_label
_atom_site_type_symbol
_atom_site_fract_x
_atom_site_fract_y
_atom_site_fract_z
O1 O 0.208516475563707 0.179633669163130 -0.074791796979691
C1 C -0.028797307589580 0.437074207853720 -0.168328186498447
H1A H -0.038007748321871 0.296519959266511 -0.195547281609116
C2 C -0.119678024432176 0.585616616000679 -0.199473133605306
H2A H -0.201074066119549 0.561982127298263 -0.252114944131377
C3 C -0.103995868727822 0.765247920635558 -0.164219400477754
H3A H -0.174165018323558 0.879764038514393 -0.189570269085181
C4 C 0.001560922713897 0.802641146188980 -0.097222496603445
H4A H 0.015378856639682 0.945078442100437 -0.072187557315702
C5 C 0.266044344471424 0.791238353824327 0.055600907730295
H5A H 0.221227746339844 0.933527174221306 0.050237301127973
C6 C 0.381804768408008 0.749460000429381 0.114074640049841
H6A H 0.427841633461054 0.858949945186606 0.156206399591159
C7 C 0.566631669375646 0.528032505483068 0.179528959522157
H7A H 0.607647919097010 0.640380960767350 0.221593617629024
C8 C 0.631600209749707 0.352953751435669 0.182804248169873
H8A H 0.725820613434732 0.324886960853074 0.227452896367007
C9 C 0.577595213444303 0.209225869193266 0.127387214829620
H9A H 0.632503649622222 0.073461504787414 0.128623533572504
C10 C 0.458695519125909 0.241280337061981 0.070011872525827
H10A H 0.417804800948585 0.131975908235283 0.026719040945977
C11 C 0.188441074827204 0.347418181157851 -0.058686856702647
C12 C 0.075336472527625 0.474301691025829 -0.102349617890511
C13 C 0.090454412941778 0.655038403766019 -0.066293161111305
C14 C 0.210306805031909 0.647731916397661 0.001663416578060
C15 C 0.269807116252062 0.466018640671973 0.006363302687161
C16 C 0.389701954040142 0.419973844260295 0.064828296190120
C17 C 0.445710289661917 0.567274301418839 0.120475769022338
#END
##############################################
# Avant-garde Materials Simulation           #
##############################################

data_dn2364_mi
_symmetry_cell_setting monoclinic
_symmetry_space_group_name_H-M 'P 2_1'
_symmetry_Int_Tables_number 4
loop_
_symmetry_equiv_pos_site_id
_symmetry_equiv_pos_as_xyz
1 x,y,z
2 -x,y+1/2,-z
_cell_length_a 4.817585901187170
_cell_length_b 8.272385629547999
_cell_length_c 15.011586664066796
_cell_angle_alpha 90.000000000000000
_cell_angle_beta 96.115901831685633
_cell_angle_gamma 90.000000000000000
loop_
_atom_site_label
_atom_site_type_symbol
_atom_site_fract_x
_atom_site_fract_y
_atom_site_fract_z
Cl1 Cl 0.963133250966164 0.755047376312718 0.548365691582264
O3 O 0.804063566285653 0.770366313186666 0.302366418582608
C9 C 0.598632943589760 0.752230155231396 0.354790357722255
O4 O 0.449985520704405 0.860926157715147 0.377978283621370
C8 C 0.555165300311615 0.574904911498642 0.376350791428639
H8A H 0.754865455778074 0.510095400749546 0.385345737148837
N2 N 0.432882691470715 0.565031308968389 0.463097241202141
H11A H 0.590643253033587 0.585905842264111 0.514719982313424
H11B H 0.338398400223060 0.452693985473502 0.471166269538668
H11C H 0.278985789055691 0.652546364668901 0.469996274826692
C4 C 0.485798939704498 0.481042783631149 0.214417230161920
C7 C 0.358859688111211 0.494139176149343 0.301298174079509
H7A H 0.308917456571217 0.373110793222754 0.325373519934389
H7B H 0.163071145043168 0.562797884454782 0.291558340527797
C1 C 0.717246608919876 0.456528015070070 0.053543889608447
C2 C 0.813043835626603 0.353474211940670 0.123944768720638
H2C H 0.975530888801084 0.265378526206241 0.115208882216600
C3 C 0.695137368198472 0.366575827372276 0.204153812251081
H3A H 0.766988885617340 0.287941285290613 0.260192261620818
C5 C 0.394730282375498 0.582435712086717 0.142401568654127
H5A H 0.230484220912022 0.670479611444864 0.149499461991867
C6 C 0.508939037951358 0.570720557913061 0.061634845544118
H6A H 0.441410878384211 0.647430966263934 0.004820378955602
N1 N 0.836202087785974 0.444235669614639 -0.031481697768648
O1 O 1.028866676016698 0.345502906272586 -0.037400236485007
O2 O 0.739311227174541 0.532229057351199 -0.094757902628075
C10 C 0.844636039611318 0.934519682155557 0.270704563165112
H10A H 1.008005939554729 0.925501550617075 0.225976503005535
H10B H 0.909483832300820 1.013021193790585 0.327937649555426
H10C H 0.650000463416393 0.977810236326758 0.234088045931907
#END
##############################################
# Avant-garde Materials Simulation           #
##############################################

data_dn2368_mi
_symmetry_cell_setting monoclinic
_symmetry_space_group_name_H-M 'P 2_1/c'
_symmetry_Int_Tables_number 14
loop_
_symmetry_equiv_pos_site_id
_symmetry_equiv_pos_as_xyz
1 x,y,z
2 -x,y+1/2,-z+1/2
3 -x,-y,-z
4 x,-y-1/2,z-1/2
_cell_length_a 7.882866719321552
_cell_length_b 26.370467885367418
_cell_length_c 10.340536926248499
_cell_angle_alpha 90.000000000000000
_cell_angle_beta 108.161246608765694
_cell_angle_gamma 90.000000000000000
loop_
_atom_site_label
_atom_site_type_symbol
_atom_site_fract_x
_atom_site_fract_y
_atom_site_fract_z
Cl1 Cl 0.444037400696384 0.675429303628129 0.761330582968819
O2 O 0.692565322992902 0.852578875068327 0.880139030680348
N1 N 0.522921796261053 0.857976396925440 0.604662148463478
C16 C 0.718882872183417 0.881003218353590 0.996203008294275
O1 O 0.651416472202711 0.759959882952628 0.984989707185978
C10 C 0.674760782016238 0.874427500461632 0.580890536484717
C6 C 0.334704820612018 0.756583362577148 0.879955555422165
O3 O 0.607608816563301 0.882788956267593 1.056526807970783
C11 C 0.628119177170608 0.922810905882481 0.522145160860409
N2 N 0.392562365701862 0.894018752990442 0.565083970709123
C17 C 0.890978229559807 0.908007492615971 1.034179541442427
N3 N 0.453211473906910 0.932635041945752 0.514513756804058
C8 C 0.523661462784621 0.827897184769981 0.829950705956887
H8A H 0.416671881808602 0.853690110132274 0.835698605749318
C22 C 1.002916338844828 0.907278321388950 0.951786017520036
H22A H 0.961608055664122 0.887122301178419 0.855267638628160
C15 C 0.844151015670288 0.853178420289932 0.602943282038477
H15A H 0.877987937128419 0.815519242345604 0.646080085974382
C7 C 0.516184915120286 0.779316025825016 0.908353298955333
C9 C 0.498227067061764 0.814104068560467 0.680264712108578
H9A H 0.594112949333538 0.785145333802193 0.672337541916652
H9B H 0.363469781446639 0.799024965961162 0.633433960704433
C20 C 1.220314375060463 0.959687055065466 1.116093229987757
C5 C 0.204474707221522 0.783296068800614 0.918915917268705
H5A H 0.237827342435349 0.820268084757590 0.967151642877988
C1 C 0.291582549329744 0.708700769076352 0.819133255530850
C14 C 0.966075752082628 0.882908538180557 0.565431095516557
H14A H 1.100722504038561 0.869157811593067 0.579557711625689
C2 C 0.122868342090673 0.687824359597969 0.798688373371102
H2B H 0.092221908938758 0.650794740974896 0.750849061004286
C18 C 0.943558328313940 0.935394162757184 1.156518260750115
H18A H 0.856083458886397 0.936026018303004 1.219814699017258
C12 C 0.753143367704735 0.952360360149051 0.484369897011124
H12A H 0.717021269523173 0.990014522335254 0.441720711437320
C13 C 0.921722522466903 0.931680820064474 0.507696144358571
H13A H 1.024504991824934 0.952961670995686 0.481231036362389
C19 C 1.106467111364521 0.960638855826028 1.196724781631413
H19A H 1.148025819612444 0.981274664983430 1.292686595079455
C21 C 1.164773830492464 0.932876532197743 0.992672169146558
H21A H 1.250655619185125 0.932286302248978 0.927981288921550
C23 C 1.397303069323690 0.986292195332396 1.159968126077710
H23A H 1.407454916604735 1.013301259084509 1.081797143907646
H23B H 1.505899467998885 0.958682804284292 1.173464417137310
H23C H 1.418221068432870 1.006763536675164 1.255766669290129
C4 C 0.037204894804555 0.761973754410026 0.902030115135794
H4B H -0.061354668213865 0.782178917111864 0.936215124859879
C3 C -0.003401872184558 0.714362372402698 0.841114195665951
H3B H -0.134169233600682 0.697562863770313 0.826681509942979
#END
##############################################
# Avant-garde Materials Simulation           #
##############################################

data_dn2369_mi
_symmetry_cell_setting monoclinic
_symmetry_space_group_name_H-M 'P 2_1/n'
_symmetry_Int_Tables_number 14
loop_
_symmetry_equiv_pos_site_id
_symmetry_equiv_pos_as_xyz
1 x,y,z
2 -x+1/2,y+1/2,-z+1/2
3 -x,-y,-z
4 x-1/2,-y-1/2,z-1/2
_cell_length_a 14.539633624362146
_cell_length_b 7.421702611517209
_cell_length_c 19.068098259410711
_cell_angle_alpha 90.000000000000000
_cell_angle_beta 112.158542067677203
_cell_angle_gamma 90.000000000000000
loop_
_atom_site_label
_atom_site_type_symbol
_atom_site_fract_x
_atom_site_fract_y
_atom_site_fract_z
Cl1 Cl 0.082124963127491 1.157741217891747 0.123383173649867
Cl2 Cl 0.274064741099713 1.137861955179079 0.276662919737849
O O -0.003556167036579 0.694763634910856 0.392990865455652
N1 N -0.119804954461183 0.516913417890600 0.254108016184815
N2 N -0.258543895622455 0.672134944650343 0.186364959961864
C1 C -0.209839976323358 0.583485144796941 0.249624810222192
H1 H -0.235538487872168 0.560620958483377 0.295411323703235
C2 C -0.195998301829084 0.666481550618834 0.146440739215575
C3 C -0.206608408640327 0.743205791994299 0.076810913347132
H3 H -0.271860659254733 0.822941783932044 0.044939849995410
C4 C -0.129848823191729 0.719107385347311 0.050847048014379
H4 H -0.136529969659520 0.779491628758931 -0.002836305048158
C5 C -0.043487793445791 0.621830950551404 0.092938029919045
H5 H 0.015173662584275 0.606243115012012 0.070961500855531
C6 C -0.030990911885515 0.545708850255908 0.162727711967522
H6 H 0.036159947106396 0.471826377898085 0.195267510177717
C7 C -0.108268132357303 0.569496045328984 0.188327660689342
C8 C -0.045809224420697 0.427902986686285 0.318571735585908
H8A H -0.015937077216568 0.312100379192678 0.298380380409086
H8B H -0.083414099599601 0.374828933393019 0.354357283919233
C9 C 0.039391917909917 0.554793186227679 0.362739723319133
H9 H 0.068963620311892 0.615267749878804 0.322739057828274
C10 C 0.122601551399424 0.453360689102116 0.422449310873381
C11 C 0.215010762414554 0.438820032271785 0.416005508233964
H11 H 0.226900999694895 0.504549398423217 0.368993204841044
C12 C 0.291774149896117 0.340619760904083 0.469032770978915
H12 H 0.363511867246661 0.331440609247144 0.463507581961256
C13 C 0.276662944410148 0.255532818103642 0.529024121721752
H13 H 0.336294258684434 0.177810175243011 0.570025021413001
C14 C 0.184592799499926 0.269633340638867 0.535957035669175
H14 H 0.172083638740204 0.203748539009452 0.582646229853158
C15 C 0.107951310241051 0.367841237358875 0.482969926099018
H15 H 0.036951726540375 0.378113179205231 0.489553256952942
C16 C 0.051063246787682 0.861327733246561 0.408640002143412
H16A H 0.125515776473299 0.843470300549599 0.452860072604259
H16B H 0.008596082865352 0.950308274125171 0.431365416465034
C17 C 0.059225180525185 0.943035688713974 0.338689833882396
C18 C -0.025332039464709 0.961334966019171 0.272205514413852
H18 H -0.097327882526592 0.920315798338209 0.271890567971865
C19 C -0.017870178484119 1.028479438089040 0.206553501226072
H19 H -0.082952494180439 1.038639233835504 0.154297642003673
C20 C 0.074453521084535 1.080953299616500 0.206706680502499
C21 C 0.159031077081611 1.068634241883102 0.273542864794332
C22 C 0.151086792026525 0.997538793179277 0.338845534770404
H22 H 0.217687942816315 0.985455365901579 0.390023205460287
#END
##############################################
# Avant-garde Materials Simulation           #
##############################################

data_er2053_mi
_symmetry_cell_setting orthorhombic
_symmetry_space_group_name_H-M 'P 2_1 2_1 2_1'
_symmetry_Int_Tables_number 19
loop_
_symmetry_equiv_pos_site_id
_symmetry_equiv_pos_as_xyz
1 x,y,z
2 -x+1/2,-y,z+1/2
3 -x,y+1/2,-z+1/2
4 x+1/2,-y+1/2,-z
_cell_length_a 7.254632138689424
_cell_length_b 11.007787159433637
_cell_length_c 33.786671273828347
_cell_angle_alpha 90.000000000000000
_cell_angle_beta 90.000000000000000
_cell_angle_gamma 90.000000000000000
loop_
_atom_site_label
_atom_site_type_symbol
_atom_site_fract_x
_atom_site_fract_y
_atom_site_fract_z
N1 N 0.816279204265461 0.251290528618515 0.167254646666812
H1A H 0.912727487507213 0.209582754149369 0.149503809472406
C1 C 0.898824540956188 0.077164726989332 0.234650475583990
H1B H 0.972424092767799 -0.005982555357929 0.243045768150388
H1C H 0.819016287551801 0.106620601273092 0.260551126997987
H1D H 1.002789396979538 0.147149220101825 0.228477799056117
O1 O 0.608787084140527 0.389718354956413 0.248072260917625
C2 C 0.774740010296425 0.055861678947485 0.198871662658449
H2A H 0.669606453246632 -0.012148313109680 0.206295786981099
H2B H 0.853756196922261 0.018653681199490 0.173894821391742
N2 N 0.575651742213476 0.415384007858893 0.212975759044616
O2 O 0.421652609338177 0.409629003592531 0.197348431163178
N3 N 1.119621861544026 0.357890117801787 0.123556709970121
O3 O 1.249388365328863 0.411006271532115 0.106536563776239
C3 C 0.356383171593651 0.082663805632783 0.172976607075681
H3A H 0.247344191198874 0.067813985893680 0.151097846929943
H3B H 0.298028913469937 0.141042191353914 0.196171325240400
H3C H 0.391730560380600 -0.004579139736257 0.186717341371190
N4 N 1.114357063298759 0.802616981434353 0.146808916828197
H4A H 1.203444477906374 0.858734332068283 0.161118847965967
O4 O 1.098480707107825 0.244253953366577 0.120551359956741
C4 C 0.523899756231309 0.142785423110701 0.153949408523787
H4B H 0.481381839743143 0.227809847827882 0.139596291322073
H4C H 0.581756745812630 0.083780950218600 0.130750625764003
O5 O 1.014037887687998 1.263987578353115 0.029236606513579
C5 C 0.676121194577373 0.170945733418003 0.184352615854076
H5A H 0.613307731672194 0.214168967526144 0.210176975671571
O6 O 1.047489132037023 1.069909109020557 0.007319954226884
C6 C 0.842188427699141 0.372553356383806 0.168036803481745
C7 C 0.732378331214151 0.459046436279428 0.188918352542038
O7 O 1.381927847362067 0.952640259309634 0.025261754004624
C8 C 0.762037751037908 0.583703589455056 0.189921190984971
O8 O 1.355609541325188 0.800974595745204 -0.020531281478242
O9 O 1.342755288584675 0.751053061162364 0.078177316580809
C9 C 0.917438927757916 0.631277059940487 0.169645719173857
O10 O 1.569866547983057 0.805056664366778 0.121295329312505
C10 C 1.028365385867834 0.552639539479795 0.148861294486315
H10A H 1.147810594720699 0.588035193751455 0.133329087390208
O11 O 0.975658018445651 0.961620064827138 0.110055627096399
C11 C 0.993564642719143 0.427613120045384 0.146966867710838
C12 C 0.635379541015249 0.668668551643918 0.211492875262085
H12A H 0.523520944417981 0.622880344927627 0.227186154826792
H12B H 0.573821251246672 0.732579038834771 0.190306999171922
H12C H 0.711513415572766 0.723729919622872 0.233105586242979
C13 C 0.959103798918258 0.766014550697004 0.171582584486780
H13A H 0.833480037002971 0.816540063704146 0.163772060749034
H13B H 0.992172818853275 0.790432127672724 0.202362734848742
C14 C 1.072364083854763 0.845465156178687 0.108244629575073
H14A H 0.982050395462266 0.779843290449482 0.092928074955789
C15 C 0.918496510652540 1.002557512733560 0.071752401651111
H15A H 0.836585765830875 1.084913848403226 0.076247354835801
H15B H 0.833236035673970 0.933180122231323 0.056973084501046
C16 C 1.090679227246512 1.031751193022429 0.047383548592268
H16A H 1.165758049332988 1.105419377533245 0.062199422221955
C17 C 1.209235579856784 0.918459055375750 0.043629011459618
H17A H 1.140647587757647 0.850375627653752 0.024999297253237
C18 C 1.250042359256665 0.865552336276261 0.084341601670068
H18A H 1.342093011981025 0.926164505133851 0.100959029892360
C19 C 1.020658312246835 1.223987840643107 -0.041299082417909
H19A H 1.001032572953026 1.321951824189865 -0.044427692895914
H19B H 0.909460812194966 1.175720012376711 -0.056678796868538
H19C H 1.151478085662329 1.196658609041310 -0.055003333086700
C20 C 1.025327222262012 1.192205027550404 0.001746883497123
C21 C 1.614301027185434 0.939841658957848 -0.023244511639537
H21A H 1.622853849252450 0.922330916298986 -0.054996563916141
H21B H 1.729986008171242 0.891998041346051 -0.009222554334376
H21C H 1.624287919131825 1.037299634560889 -0.017499586753646
C22 C 1.438776775960829 0.888703442472852 -0.007221207941032
C23 C 1.575770386056117 0.606608691837433 0.089992703849715
H23A H 1.723631874460960 0.604370858142771 0.095969467034278
H23B H 1.547712312177234 0.579824387399321 0.059419293285655
H23C H 1.505740525525588 0.541327493682077 0.109458815823124
C24 C 1.502049177649259 0.730799175656994 0.098631517656007
#END
##############################################
# Avant-garde Materials Simulation           #
##############################################

data_ez2127_mi
_symmetry_cell_setting triclinic
_symmetry_space_group_name_H-M 'P -1'
_symmetry_Int_Tables_number 2
loop_
_symmetry_equiv_pos_site_id
_symmetry_equiv_pos_as_xyz
1 x,y,z
2 -x,-y,-z
_cell_length_a 7.786628733516159
_cell_length_b 12.082144918817002
_cell_length_c 13.397016539950485
_cell_angle_alpha 67.764709779533078
_cell_angle_beta 81.725719873022996
_cell_angle_gamma 82.763783147199433
loop_
_atom_site_label
_atom_site_type_symbol
_atom_site_fract_x
_atom_site_fract_y
_atom_site_fract_z
O1 O 0.640382327742734 0.487801499023448 0.749188397858390
O2 O 0.679456534811702 0.422694099107616 0.929383037800786
O3 O 0.513846771905197 0.705853804847130 0.739239976760116
O4 O 0.224880089246186 0.960517575811475 0.459518647509746
O5 O 0.133746042270265 0.944033895227547 0.272812291539317
O6 O 0.152075898009131 1.146723412625293 0.186731020263039
C1 C 0.639235858413388 0.500522904888915 0.843848752097581
C2 C 0.585856283077516 0.629239536199574 0.836081583196138
H2A H 0.499622995793915 0.625477050293240 0.909760169158073
H2B H 0.704190739244280 0.669937495303158 0.835998757852092
C3 C 0.357087846373047 0.679844834515710 0.720094310130526
C4 C 0.243151799711122 0.607231498414834 0.802461517610347
H4A H 0.275621733774978 0.568317431004273 0.885778985870711
C5 C 0.085308524652740 0.585748154552165 0.778098181326734
H5A H -0.001531511562658 0.527984741194800 0.842663389576846
C6 C 0.039548642833253 0.637879006997289 0.672421664057166
H6A H -0.084169372133376 0.622328675040376 0.653151822438654
C7 C 0.153504632041673 0.710713987821953 0.591130181599471
H7A H 0.118676498707036 0.751728349437433 0.508412342389625
C8 C 0.315004404300831 0.732135751442395 0.612035537185062
C9 C 0.440660017159717 0.800712481655649 0.522294351276870
C10 C 0.611520657521892 0.751132839152260 0.509805027144046
H10A H 0.647839626473829 0.663513827917867 0.568862401601289
C11 C 0.731845246740876 0.810071029735828 0.424372820377265
H11A H 0.863551217177944 0.769657441033818 0.416230001408261
C12 C 0.682273741816465 0.922159926852675 0.349497819728882
H12A H 0.775830491801632 0.970438774776027 0.283654012831252
C13 C 0.513452675746872 0.973864226236571 0.359087552985337
H13A H 0.478747320307340 1.062666324742671 0.301333026278489
C14 C 0.392614731253818 0.913585378844113 0.444620775861831
C15 C 0.167046240030223 1.066489592975268 0.375551187853263
H15A H 0.249631554310027 1.140282908106929 0.357868649896175
H15B H 0.036288720802834 1.092949595899938 0.406277806638039
C16 C 0.150309411521683 1.043029743145532 0.273270657871702
C17 C 0.679084655440985 0.368687219512886 0.735915387237763
C18 C 0.648907815850613 0.400035003795659 0.618299947468460
H18A H 0.516494191386018 0.441013305315471 0.603882355125354
H18B H 0.664640114461948 0.317991672561382 0.600221123286462
H18C H 0.741971131755004 0.462216062103385 0.562632380976653
C19 C 0.549513855671788 0.281506209558211 0.811740087297595
H19A H 0.570865920389903 0.256375276422178 0.896741077077829
H19B H 0.565258926552848 0.200502981188342 0.791722120850348
H19C H 0.415796215837788 0.321276052805135 0.800167532127688
C20 C 0.867459957496761 0.323553088488156 0.755561446525819
H20A H 0.887866523638448 0.304975243639111 0.839685997764671
H20B H 0.956714224205084 0.389771192108380 0.701595061901218
H20C H 0.897146942864596 0.240436213888562 0.739338457894884
C21 C 0.127402012072027 1.150579629960962 0.076487797604230
C22 C 0.275115409407453 1.073494583510800 0.040606565525512
H22A H 0.401571868242878 1.098417100838285 0.048849168435688
H22B H 0.270604989703269 1.089057450782082 -0.045195705194506
H22C H 0.264926488177054 0.978066648305762 0.088206246166243
C23 C 0.138560148756831 1.282829898532881 0.005891603703485
H23A H 0.266496323525003 1.312397708440407 0.004513215269377
H23B H 0.037356432820703 1.338356741019443 0.035079094664377
H23C H 0.119374447989668 1.296751214139278 -0.077585289452394
C24 C -0.052367173973542 1.111490831326368 0.078719570609379
H24A H -0.153323363481512 1.164252314914330 0.111531846280759
H24B H -0.061165203063148 1.015966719802698 0.126776888575074
H24C H -0.077243575074483 1.127865385295435 -0.004410278699614
#END
##############################################
# Avant-garde Materials Simulation           #
##############################################

data_ez2131_mi
_symmetry_cell_setting monoclinic
_symmetry_space_group_name_H-M 'P 2_1/c'
_symmetry_Int_Tables_number 14
loop_
_symmetry_equiv_pos_site_id
_symmetry_equiv_pos_as_xyz
1 x,y,z
2 -x,y+1/2,-z+1/2
3 -x,-y,-z
4 x,-y-1/2,z-1/2
_cell_length_a 12.780787046768136
_cell_length_b 4.955168489530779
_cell_length_c 10.576807608992782
_cell_angle_alpha 90.000000000000000
_cell_angle_beta 90.516400109062289
_cell_angle_gamma 90.000000000000000
loop_
_atom_site_label
_atom_site_type_symbol
_atom_site_fract_x
_atom_site_fract_y
_atom_site_fract_z
O1 O 0.499524497720044 0.177204530237995 1.122740438009813
H1 H 0.453435874642202 0.040729288732645 1.078661672716775
N2 N 0.586884872322352 0.185169335874796 1.039248173315908
C7 C 0.638219715044188 0.412720147620401 1.051291316717766
N1 N 0.614724202896114 0.602304264169261 1.139004054273990
H1A H 0.546220991347137 0.579827589365459 1.186280277259637
H1B H 0.635101692778016 0.796889731792556 1.120398625496956
C1 C 0.729804796272987 0.456643208440108 0.969310535392716
C5 C 0.828156740404565 0.355798151990633 0.780188580321674
H5 H 0.835881165954554 0.241684009735601 0.692742636695469
C6 C 0.741431910354779 0.312603923955486 0.856162661027605
H6 H 0.682683048842385 0.166652565680395 0.826619688425012
C2 C 0.806835392578071 0.645225069075668 1.004214663237919
H2 H 0.800191108629059 0.755955394892476 1.092642664962308
C4 C 0.904407008289491 0.544147106798123 0.815324692174104
H4 H 0.972090965623938 0.578398761241638 0.755635918325023
C3 C 0.893281787611518 0.688419557020926 0.927527307578474
H3 H 0.952583739196603 0.834265347660298 0.956261558643325
#END
##############################################
# Avant-garde Materials Simulation           #
##############################################

data_fb2099_mi
_symmetry_cell_setting orthorhombic
_symmetry_space_group_name_H-M 'P b c a'
_symmetry_Int_Tables_number 61
loop_
_symmetry_equiv_pos_site_id
_symmetry_equiv_pos_as_xyz
1 x,y,z
2 -x+1/2,-y,z+1/2
3 x+1/2,-y+1/2,-z
4 -x,y+1/2,-z+1/2
5 -x,-y,-z
6 x-1/2,y,-z-1/2
7 -x-1/2,y-1/2,z
8 x,-y-1/2,z-1/2
_cell_length_a 11.740792207946734
_cell_length_b 9.975223844343347
_cell_length_c 22.164990072103794
_cell_angle_alpha 90.000000000000000
_cell_angle_beta 90.000000000000000
_cell_angle_gamma 90.000000000000000
loop_
_atom_site_label
_atom_site_type_symbol
_atom_site_fract_x
_atom_site_fract_y
_atom_site_fract_z
C1 C 0.665463270775356 0.106237253583786 0.521488506060036
C2 C 0.719438419313804 0.062980902144166 0.468182001272725
C3 C 0.665365183261809 0.087948091362692 0.413094777658504
H3 H 0.706613650254767 0.055427448689671 0.371520796684433
C4 C 0.559302557766243 0.150453889689793 0.410999812593057
H4 H 0.517541871000665 0.168653436982909 0.367894548019297
C5 C 0.505589372624509 0.187671954499715 0.464398235939344
H5 H 0.420621637759128 0.231162546195285 0.463104185857199
C6 C 0.557533464347793 0.167114840394606 0.520423357257146
C7 C 0.761410257271976 0.181086808040862 0.614220550666271
C8 C 0.834572807015694 0.134850525009193 0.665603454574870
C9 C 0.817395007142192 0.182794841110719 0.724776438260015
C10 C 0.891629852167908 0.137594304818310 0.769877290079966
H10 H 0.877298934836481 0.170906498423167 0.816069045534504
C11 C 0.982207297598435 0.051607770822352 0.757244195225536
H11 H 1.038708720240503 0.018906512137421 0.793380017049991
C12 C 0.999994361734194 0.007343559029305 0.698362067610804
H12 H 1.070563810989072 -0.059523008735938 0.687883076009512
C13 C 0.925365208202950 0.047932056960893 0.653118256159662
H13 H 0.937930349510318 0.013382414449678 0.607024173866486
C14 C 0.830801392919026 -0.010842360433099 0.470496654815448
H14A H 0.823494773716336 -0.103474541300297 0.497002890491235
H14B H 0.898256257118929 0.049411477311594 0.491655924996496
H14C H 0.858962381502532 -0.038661709193270 0.425100071022982
C15 C 0.497609301278126 0.205890561306102 0.577492169236166
H15A H 0.534984340000471 0.296950143855348 0.596981480654348
H15B H 0.506462348437373 0.126562160685224 0.611364106829053
H15C H 0.406714157429102 0.222698961823433 0.569272508237561
C16 C 0.723204544451365 0.278425987718300 0.740745488173073
H16A H 0.644724910202494 0.258019955395294 0.715769391242872
H16B H 0.746953140959117 0.382186179416378 0.729870445314005
H16C H 0.703983089615801 0.273023317233934 0.789079020948669
O1 O 0.742082264956443 0.302529278259716 0.605266056152734
N1 N 0.722293868320536 0.082294330286962 0.577486190459045
H1N H 0.740751817144431 -0.015457755126124 0.588556413440369
#END
##############################################
# Avant-garde Materials Simulation           #
##############################################

data_fb2100_mi
_symmetry_cell_setting orthorhombic
_symmetry_space_group_name_H-M 'P 2_1 2_1 2_1'
_symmetry_Int_Tables_number 19
loop_
_symmetry_equiv_pos_site_id
_symmetry_equiv_pos_as_xyz
1 x,y,z
2 -x+1/2,-y,z+1/2
3 -x,y+1/2,-z+1/2
4 x+1/2,-y+1/2,-z
_cell_length_a 6.452839846135236
_cell_length_b 10.929097804192374
_cell_length_c 11.824379377334553
_cell_angle_alpha 90.000000000000000
_cell_angle_beta 90.000000000000000
_cell_angle_gamma 90.000000000000000
loop_
_atom_site_label
_atom_site_type_symbol
_atom_site_fract_x
_atom_site_fract_y
_atom_site_fract_z
C1 C 0.607457785649458 0.421423843574467 0.264898212353036
C2 C 0.549442091127445 0.301274108981867 0.316405086378647
H2A H 0.570427299201523 0.230063452615389 0.251800936110604
H2B H 0.386511437159677 0.301495831849051 0.341885292584010
C3 C 0.701520711360476 0.290665067420592 0.416031522810945
H3A H 0.625668258466865 0.324308902062419 0.492866857368463
H3B H 0.753412254361086 0.196787619013377 0.431020402149620
C4 C 0.880224649653308 0.377373344495511 0.385343387327801
H4A H 0.939786277703398 0.429981820478262 0.456969083634949
H4B H 1.011529143094747 0.331278650625068 0.344232474283411
C5 C 0.890137198983825 0.572371309101528 0.265616609827186
H5A H 0.849396784616248 0.590396829456387 0.177388151674901
H5B H 1.057416370201506 0.558847614868516 0.273186046454395
H5C H 0.843466599838811 0.649786495530833 0.318847995444748
N1 N 0.786721923042276 0.461031087867720 0.302271527764575
O1 O 0.502577623327271 0.482326169013160 0.190092601749646
H1 H 0.369828594783941 0.434172990550186 0.164461041931220
O5 O 0.154349349562587 0.282489894439679 -0.061880063284248
O3 O -0.129522100191486 0.405432516853946 0.017646052357124
H3 H -0.206565239689359 0.324167697781595 0.032488994763721
O4 O 0.189454282211850 0.505308717537674 -0.033618529287246
O2 O 0.185576274032312 0.365901558958208 0.130061420510183
S1 S 0.113733802243735 0.389895950189694 0.011727754530844
#END
##############################################
# Avant-garde Materials Simulation           #
##############################################

data_fl2203_mi
_symmetry_cell_setting monoclinic
_symmetry_space_group_name_H-M 'P 2_1/c'
_symmetry_Int_Tables_number 14
loop_
_symmetry_equiv_pos_site_id
_symmetry_equiv_pos_as_xyz
1 x,y,z
2 -x,y+1/2,-z+1/2
3 -x,-y,-z
4 x,-y-1/2,z-1/2
_cell_length_a 7.331750157995456
_cell_length_b 8.680022485497014
_cell_length_c 19.830038904864992
_cell_angle_alpha 90.000000000000000
_cell_angle_beta 90.847773378048899
_cell_angle_gamma 90.000000000000000
loop_
_atom_site_label
_atom_site_type_symbol
_atom_site_fract_x
_atom_site_fract_y
_atom_site_fract_z
O1 O -0.521978665085928 0.009496735755522 0.208547816588168
C1 C 0.203785898295635 0.320543836726977 0.395437396673158
O2 O 0.496170267100427 0.352689127753243 0.447983915567401
C2 C 0.015503025087769 0.344192048381407 0.402006038133543
H2 H -0.033913158364591 0.420707465831098 0.441135489759736
C3 C -0.107172090013303 0.267469661937435 0.359817891495942
H3 H -0.252907386912838 0.286248047558086 0.366146622715393
O3 O 0.272797364364103 0.524052362925066 0.470813565548564
H3A H 0.371281699368356 0.570535716618969 0.503142594127292
C4 C -0.045786689576845 0.166032326571138 0.309766981831381
C5 C 0.142479155453850 0.143645338484139 0.303560887886401
H5 H 0.193494560442777 0.066818061997879 0.264713588946060
C6 C 0.266167596317701 0.219396451669417 0.345842581140000
H6 H 0.412078179571756 0.203140049777188 0.339997047812073
C7 C -0.180687690190527 0.084588874196027 0.264293084588550
H7A H -0.282414265914468 0.025159758031954 0.295036420533706
H7B H -0.112118105607739 -0.005228677778361 0.235117007290073
C8 C -0.281196241426042 0.196091771570149 0.216716627628105
H8A H -0.314167673987434 0.304197729463608 0.243077430623698
H8B H -0.193757060331933 0.230257704473568 0.174662737654493
C9 C -0.461067269046236 0.134608801469165 0.189406947493398
C10 C -0.567932236595468 0.232597393715006 0.141342476011190
C11 C -0.745138246839383 0.186332761141982 0.122825186057830
H11 H -0.796637402731518 0.078484641296479 0.142913094177869
C12 C -0.852019538918602 0.276471808706887 0.079782993689692
H12 H -0.988766112382871 0.238372229033502 0.065319836927808
C13 C -0.782687095625320 0.414923694860274 0.054942130760808
H13 H -0.865388374199134 0.486645908795167 0.021430454655008
C14 C -0.606938573950820 0.462631798792696 0.073105441049449
H14 H -0.554413989552828 0.571714948224292 0.054552682223464
C15 C -0.499695696806140 0.371511400564269 0.115756257575770
H15 H -0.363115730884785 0.410317628919074 0.129537801648163
C16 C 0.335950775590807 0.399857717439799 0.440165445301727
#END
##############################################
# Avant-garde Materials Simulation           #
##############################################

data_fl2204_mi
_symmetry_cell_setting hexagonal
_symmetry_space_group_name_H-M 'R -3'
_symmetry_Int_Tables_number 148
loop_
_symmetry_equiv_pos_site_id
_symmetry_equiv_pos_as_xyz
1 x,y,z
2 -y,x-y,z
3 -x+y,-x,z
4 x+2/3,y+1/3,z+1/3
5 -y+2/3,x-y+1/3,z+1/3
6 -x+y+2/3,-x+1/3,z+1/3
7 x+1/3,y+2/3,z+2/3
8 -y+1/3,x-y+2/3,z+2/3
9 -x+y+1/3,-x+2/3,z+2/3
10 -x,-y,-z
11 y,-x+y,-z
12 x-y,x,-z
13 -x+2/3,-y+1/3,-z+1/3
14 y+2/3,-x+y+1/3,-z+1/3
15 x-y+2/3,x+1/3,-z+1/3
16 -x+1/3,-y+2/3,-z+2/3
17 y+1/3,-x+y+2/3,-z+2/3
18 x-y+1/3,x+2/3,-z+2/3
_cell_length_a 28.500402691233063
_cell_length_b 28.500402691233063
_cell_length_c 8.273825769153675
_cell_angle_alpha 90.000000000000000
_cell_angle_beta 90.000000000000000
_cell_angle_gamma 120.000000000000000
loop_
_atom_site_label
_atom_site_type_symbol
_atom_site_fract_x
_atom_site_fract_y
_atom_site_fract_z
I1 I 1.003989006232216 0.078225720623029 0.270602566656700
S1 S 0.814177220492329 -0.006261432624956 0.118971997602012
N1 N 0.879882429340921 0.037654887173767 0.160007331976087
H1 H 0.907414290925835 0.027217120807523 0.121855404134094
N2 N 0.705813933244661 -0.042599070427066 -0.048972856202978
O1 O 0.717390336472270 -0.067688228733060 0.054497900574105
O2 O 0.658542877060039 -0.058263024494079 -0.094557893869595
C1 C 0.952147474419872 0.109736225146001 0.318805983867242
C2 C 0.899148665963394 0.083974125852377 0.255374942214272
C3 C 0.866806715887974 0.107195909873220 0.289394720561022
H3 H 0.825580024031584 0.088046576834824 0.242753117041534
C4 C 0.886902510593685 0.154096539955535 0.381869167296232
H4 H 0.861100790472112 0.171532255813299 0.403593279519122
C5 C 0.939129287929918 0.178485519673511 0.446187763152007
H5 H 0.954795894562144 0.214821023823134 0.520089275896790
C6 C 0.971759733087118 0.155899759035000 0.414598459094576
H6 H 1.012678399193651 0.174605574530773 0.463159991095648
C7 C 0.802274267136221 0.025759582726661 -0.046482242004643
C8 C 0.750122856640332 0.005966372656495 -0.113131615113141
C9 C 0.740305045850216 0.031564072141711 -0.242643137335981
H9 H 0.699339136254227 0.014246174217475 -0.289524244315591
C10 C 0.783000404876910 0.077517695431224 -0.309859414118012
H10 H 0.776005020455398 0.096816665862324 -0.413221338835483
C11 C 0.835028090457403 0.098128438766742 -0.244357631917947
H11 H 0.869055157728149 0.134108648776514 -0.296400248154996
C12 C 0.844499643357321 0.073153469746495 -0.114642157002024
H12 H 0.885204242966537 0.090144572978370 -0.066050621762931
#END
##############################################
# Avant-garde Materials Simulation           #
##############################################

data_fl2205_mi
_symmetry_cell_setting orthorhombic
_symmetry_space_group_name_H-M 'P 2_1 2_1 2'
_symmetry_Int_Tables_number 18
loop_
_symmetry_equiv_pos_site_id
_symmetry_equiv_pos_as_xyz
1 x,y,z
2 -x,-y,z
3 -x+1/2,y+1/2,-z
4 x+1/2,-y+1/2,-z
_cell_length_a 6.410718234880466
_cell_length_b 28.483796282018769
_cell_length_c 4.516949358012093
_cell_angle_alpha 90.000000000000000
_cell_angle_beta 90.000000000000000
_cell_angle_gamma 90.000000000000000
loop_
_atom_site_label
_atom_site_type_symbol
_atom_site_fract_x
_atom_site_fract_y
_atom_site_fract_z
Cl1 Cl 0.661751798768023 0.209806665051672 0.422533837665175
N1 N 0.804079341074543 0.070394269360960 0.763102525943707
O1 O 0.639439563439576 0.056897406285167 0.948387572351522
C1 C 0.690615910885576 0.013734146080871 1.100123487174880
H1A H 0.824200741932091 0.020101005637945 1.247264914468387
H1B H 0.733930904467400 -0.013113698738909 0.936663365813352
C2 C 0.500000000000000 0.000000000000000 1.279692088732951
H2A H 0.542488354549475 -0.029228270317124 1.426525171062889
C3 C 0.766266313263970 0.110735609743878 0.644962707646246
H3 H 0.622587599494962 0.129705332239416 0.696844363616648
C4 C 0.913078794225686 0.131818828670850 0.438912251423467
C5 C 0.877806224923449 0.176538292108121 0.316124338942486
C6 C 1.015239322739478 0.196459820384453 0.112668499065205
H6 H 0.981680752205331 0.230819253273155 0.019447494282936
C7 C 1.194519198372555 0.172151203975232 0.031418943886973
H7 H 1.300734688595022 0.187686891198245 -0.129124156071874
C8 C 1.236233677061291 0.128088819663944 0.154272415008846
H8 H 1.376623718706557 0.108954074525692 0.092938988601586
C9 C 1.096828310599822 0.108365769406557 0.353236050159826
H9 H 1.126455655588073 0.074006161161084 0.449922955721810
#END
##############################################
# Avant-garde Materials Simulation           #
##############################################

data_fl2206_mi
_symmetry_cell_setting monoclinic
_symmetry_space_group_name_H-M 'P 2_1'
_symmetry_Int_Tables_number 4
loop_
_symmetry_equiv_pos_site_id
_symmetry_equiv_pos_as_xyz
1 x,y,z
2 -x,y+1/2,-z
_cell_length_a 4.053178217872221
_cell_length_b 9.957654420435903
_cell_length_c 17.614691930615020
_cell_angle_alpha 90.000000000000000
_cell_angle_beta 91.817612021184743
_cell_angle_gamma 90.000000000000000
loop_
_atom_site_label
_atom_site_type_symbol
_atom_site_fract_x
_atom_site_fract_y
_atom_site_fract_z
Br1 Br 0.426102654285805 0.240331666879168 0.503274188173346
O1 O -0.142250824943280 0.660556401352194 0.778867751906002
O2 O 0.492896732448912 0.522352145965060 1.231952598401084
C1 C 0.052026250303208 0.529840432826994 0.647575212971496
H1A H -0.087017992563490 0.623142022556963 0.643096752002299
C2 C 0.132480343459056 0.459409787496897 0.582582163328093
H2A H 0.059406640217418 0.497046547499538 0.526572939257275
C3 C 0.306357108390833 0.338979410310207 0.590774929501238
C4 C 0.398298984873539 0.288435721713581 0.661939951130976
H4A H 0.532275092285090 0.194429247166966 0.667869524145274
C5 C 0.315463314255115 0.360556131022530 0.726237081068412
H5A H 0.386978045381209 0.318911907917578 0.781364158833327
C6 C 0.142969583974064 0.482323823940734 0.720315516516219
C7 C 0.046521867185507 0.562562810915887 0.787803668960681
C8 C 0.178489629180331 0.523778377277052 0.863084035376166
H8A H 0.351768747866861 0.440517574697000 0.867536243631340
C9 C 0.097950926305486 0.593678866988539 0.925972200506826
H9A H -0.069774803247809 0.678651301116745 0.916775902991513
C10 C 0.207723518163774 0.569590449546504 1.003600411345571
C11 C 0.392153964299014 0.455999246001180 1.027013847736257
H11A H 0.464949763198639 0.381897300399127 0.985237895517749
C12 C 0.485393898131537 0.434724122313625 1.102445599718632
H12A H 0.622639592968214 0.344931341580004 1.118600548615206
C13 C 0.402933325431456 0.530419065455412 1.157493837154926
C14 C 0.216338262295373 0.643921301790131 1.135618188715778
H14A H 0.144240588538263 0.714762492152823 1.179117876426029
C15 C 0.120860499975039 0.662242672230186 1.060289269426233
H15A H -0.026299572383679 0.749727429224362 1.043961893008200
C16 C 0.687893436378538 0.407322769217355 1.258047593284829
H16A H 0.897307371585343 0.394269083528361 1.220856414727472
H16B H 0.531968621457963 0.317308199721878 1.253890227828611
C17 C 0.805474823369781 0.435689599468429 1.338675661364459
H17A H 0.949428245236810 0.349755261157231 1.360180866454758
H17B H 0.598445036578421 0.450547759444338 1.376351458354027
H17C H 0.964442242945937 0.524767729125428 1.341428054791952
#END
##############################################
# Avant-garde Materials Simulation           #
##############################################

data_fl2207_mi
_symmetry_cell_setting monoclinic
_symmetry_space_group_name_H-M 'P 2_1/c'
_symmetry_Int_Tables_number 14
loop_
_symmetry_equiv_pos_site_id
_symmetry_equiv_pos_as_xyz
1 x,y,z
2 -x,y+1/2,-z+1/2
3 -x,-y,-z
4 x,-y-1/2,z-1/2
_cell_length_a 7.754591887923634
_cell_length_b 8.395113754537771
_cell_length_c 27.240185248626616
_cell_angle_alpha 90.000000000000000
_cell_angle_beta 92.923599700465871
_cell_angle_gamma 90.000000000000000
loop_
_atom_site_label
_atom_site_type_symbol
_atom_site_fract_x
_atom_site_fract_y
_atom_site_fract_z
C1 C 0.653317586133954 0.372069130516517 0.344558534024437
C2 C 0.923502770160267 0.369973233578997 0.391178504948850
C3 C 0.432340952175204 0.240699674754818 0.274593371791205
H3A H 0.542251024239017 0.242608260513041 0.250953357566033
H3B H 0.438586083226729 0.132576249139966 0.297101094835714
C4 C 0.263810414117911 0.255377589889500 0.245409291233758
C5 C 0.113901228468214 0.187656703265441 0.263007933768180
H5 H 0.119065548157237 0.124958119720559 0.297983434789261
C6 C -0.043563602010797 0.202253460906533 0.236830150007407
H6 H -0.159088418290898 0.150833669231087 0.251377291504488
C7 C -0.052281517099034 0.287940922867181 0.192442360679936
C8 C 0.097272018976989 0.356333407523828 0.174347390269499
H8 H 0.089295578808432 0.422699542278865 0.140076306205861
C9 C 0.253922347561994 0.339336112318485 0.200887352224901
H9 H 0.369954615512686 0.390584330243590 0.186498886383810
C10 C -0.215103524484189 0.312657565875251 0.167093732043514
C11 C 1.207881689402371 0.213223938761389 0.427023284807306
H11A H 1.119236732189444 0.127878711208689 0.442988023474079
H11B H 1.221383764117538 0.180282630946969 0.388550180810275
C12 C 1.380792441762090 0.213620983717403 0.454712529034596
C13 C 1.409651250646270 0.294473461375195 0.499377981432133
H13 H 1.305327496109025 0.361548688980816 0.514907715174589
C14 C 1.569564990256329 0.288252694658109 0.524704490114309
H14 H 1.591241937280671 0.349944873261474 0.559565811313573
C15 C 1.703546365180094 0.198785710614441 0.505461084373040
C16 C 1.675051133508018 0.114648979392586 0.461155645642001
H16 H 1.777501075111831 0.041938347747551 0.447011488929607
C17 C 1.514992281823854 0.123597730004759 0.436081841669098
H17 H 1.492700941875024 0.057005194998959 0.402052284646418
C18 C 1.868619400614697 0.190135387161695 0.530673843719026
N1 N 0.741564513228871 0.240546706575892 0.338717308631049
N2 N 0.896128157366140 0.239443194580502 0.365314190944941
N3 N -0.350036314058018 0.337664728114165 0.147625058421129
N4 N 2.005075221716662 0.180375165934401 0.550639863779492
S1 S 0.755813969343816 0.509084844416368 0.384574673799381
S2 S 0.452261192784541 0.413367665795940 0.316083933604799
S3 S 1.106169983904912 0.409473632264410 0.428769187123425
#END
##############################################
# Avant-garde Materials Simulation           #
##############################################

data_fl2210_mi
_symmetry_cell_setting monoclinic
_symmetry_space_group_name_H-M 'P 2_1/c'
_symmetry_Int_Tables_number 14
loop_
_symmetry_equiv_pos_site_id
_symmetry_equiv_pos_as_xyz
1 x,y,z
2 -x,y+1/2,-z+1/2
3 -x,-y,-z
4 x,-y-1/2,z-1/2
_cell_length_a 7.936415896713186
_cell_length_b 26.416136544885426
_cell_length_c 8.097393637770708
_cell_angle_alpha 90.000000000000000
_cell_angle_beta 105.765875580537468
_cell_angle_gamma 90.000000000000000
loop_
_atom_site_label
_atom_site_type_symbol
_atom_site_fract_x
_atom_site_fract_y
_atom_site_fract_z
C1 C 0.618028914853635 0.684481452164053 0.233790778731214
C2 C 0.643432723394224 0.632093691879769 0.234629410867263
H2 H 0.726530838877420 0.614334715196820 0.348732954475715
C3 C 0.570738123761544 0.604390713771804 0.085627402506526
C4 C 0.467496061279859 0.628812663926337 -0.062046888051435
C5 C 0.426198395601664 0.680371415216550 -0.054079829292845
C6 C 0.505610841838609 0.708606265931118 0.092433221661993
H6 H 0.480788666891223 0.748966793409607 0.096505386786688
C7 C 0.718716302465699 0.713182751347588 0.387012341759226
C8 C 0.926286504979919 0.831684483108103 0.433374462781420
H8 H 0.902694686052457 0.840950131934798 0.296876846948600
C9 C 1.019549191154231 0.869164856129098 0.556034120150750
C10 C 1.053168009859574 0.862974962353350 0.734774053617840
H10 H 1.009851744603121 0.828573552399597 0.784402718699393
C11 C 1.137340362776420 0.900466246494926 0.847607061493798
H11 H 1.164173967159121 0.895913634715976 0.986039255532113
C12 C 1.186377596037350 0.944513693005647 0.778430331084434
C13 C 1.158666866987329 0.952134405037263 0.603681409355063
H13 H 1.202959762615510 0.986910407413606 0.557074080354826
C14 C 1.074711470006726 0.914007605201984 0.492862901403696
H14 H 1.052374216731656 0.918852851821146 0.354934189020710
C15 C 0.677300888519437 0.526309398982851 0.223412147088653
H15A H 0.815880556888443 0.537098362192501 0.271001016294503
H15B H 0.665160966254401 0.486296967304478 0.187824364687490
H15C H 0.610841891505304 0.533263702376367 0.323792683899586
C16 C 0.530918423211876 0.593335058843040 -0.303645635645718
H16A H 0.565268365929206 0.629116698035850 -0.355544287935026
H16B H 0.472020358689521 0.567306732608143 -0.408143477267652
H16C H 0.648313970172529 0.575704969081669 -0.219373591483592
C17 C 0.234002340698277 0.748072707186813 -0.175629315678519
H17A H 0.186128045899645 0.748397459328280 -0.060527629155495
H17B H 0.123701982314651 0.753016337180751 -0.289691993654848
H17C H 0.328465628952767 0.778918697740608 -0.168062978596581
F1 F 1.265787580720260 0.982442726266759 0.888242329776669
N1 N 0.780694004616508 0.758892949249065 0.351823198323838
H1 H 0.767423627934381 0.769901084105349 0.224972378390750
N2 N 0.871147168649827 0.789460631608792 0.481597169808984
O1 O 0.593118422398602 0.553590726812912 0.069778218130073
O2 O 0.400626455570168 0.601900436517684 -0.211008094027630
O3 O 0.308807541112762 0.699715337885760 -0.195687405471996
O4 O 0.747541926873948 0.695420727261387 0.535418818426755
#END
##############################################
# Avant-garde Materials Simulation           #
##############################################

data_gk2144_mi
_symmetry_cell_setting monoclinic
_symmetry_space_group_name_H-M 'P 2_1/c'
_symmetry_Int_Tables_number 14
loop_
_symmetry_equiv_pos_site_id
_symmetry_equiv_pos_as_xyz
1 x,y,z
2 -x,y+1/2,-z+1/2
3 -x,-y,-z
4 x,-y-1/2,z-1/2
_cell_length_a 18.445726620075575
_cell_length_b 9.670337954433398
_cell_length_c 8.027180544338476
_cell_angle_alpha 90.000000000000000
_cell_angle_beta 90.523881148122513
_cell_angle_gamma 90.000000000000000
loop_
_atom_site_label
_atom_site_type_symbol
_atom_site_fract_x
_atom_site_fract_y
_atom_site_fract_z
O1 O -0.043899604573398 0.756156902404665 0.743242227644599
O2 O 0.187389406580484 0.556668772115352 0.457319961695393
O3 O 0.260633767706499 0.307064736844735 0.561060067843405
O4 O 0.419451271947153 0.424155365569054 0.332282978932729
O5 O 0.413463306405501 0.746829438273011 0.369642674793238
O6 O 0.261243972850781 0.770894763005812 0.374015770278449
C1 C 0.157184947120281 0.680000200053959 0.497800743516825
C2 C 0.091526255970955 0.697245743999017 0.576656407194162
H2 H 0.058244563029401 0.609269103428781 0.611003201942123
C3 C 0.066343499163107 0.830809326847632 0.615587461203937
C4 C 0.107641625590311 0.946914747518025 0.574137805025471
H4 H 0.088114117830776 1.049675565579801 0.607392165249590
C5 C 0.173488766507461 0.930735181102703 0.492495752372527
H5 H 0.205725474325533 1.020603383442127 0.460035434335364
C6 C 0.198563310297182 0.798721006856293 0.453187641651318
C7 C -0.002257172976254 0.849638536476936 0.700561150341244
H7 H -0.016133092909286 0.959789622140595 0.725737493357765
C8 C 0.149564734559978 0.434067637243597 0.508363793198607
H8A H 0.096639973173768 0.426352727426160 0.444598747825612
H8B H 0.140900844272774 0.435969081892401 0.643745817849119
C9 C 0.195247626883542 0.311273981234798 0.461696693867695
H9A H 0.162924645967997 0.218312131628285 0.486804470007344
H9B H 0.207970711020804 0.312691789866130 0.328307727726212
C10 C 0.326293392591984 0.300090684396186 0.468182539713089
H10A H 0.323533553112877 0.216466283829609 0.374899805057471
H10B H 0.369009990618621 0.274163011934324 0.559201229010474
C11 C 0.345448753618529 0.436539586593792 0.383115399706345
H11A H 0.310151660865251 0.455883861748051 0.273900977740284
H11B H 0.338022206793276 0.523702105515761 0.468941596045527
C12 C 0.443504230280272 0.528585995735913 0.219238103080410
H12A H 0.400847659574753 0.550317123732332 0.125878528635418
H12B H 0.489571221619121 0.482912221712630 0.152697579792136
C13 C 0.469782656582186 0.661550818359408 0.301693018384116
H13A H 0.504948146539779 0.635177001888302 0.408237791367689
H13B H 0.501902098430300 0.721246149797568 0.211335141282553
C14 C 0.373549105566918 0.823152984744454 0.247416745159779
H14A H 0.357141104641898 0.757917953415309 0.141682231112634
H14B H 0.407081187449929 0.907514126032557 0.196244818526298
C15 C 0.307204936916140 0.884373502695390 0.327113094783893
H15A H 0.321755989654245 0.945064059051877 0.438642167127519
H15B H 0.278976388361438 0.952408490535103 0.237687994565628
#END
##############################################
# Avant-garde Materials Simulation           #
##############################################

data_gk2153_mi
_symmetry_cell_setting triclinic
_symmetry_space_group_name_H-M 'P -1'
_symmetry_Int_Tables_number 2
loop_
_symmetry_equiv_pos_site_id
_symmetry_equiv_pos_as_xyz
1 x,y,z
2 -x,-y,-z
_cell_length_a 8.267755447330687
_cell_length_b 10.640025862060321
_cell_length_c 11.399886559768163
_cell_angle_alpha 102.344780319962666
_cell_angle_beta 102.470181213596845
_cell_angle_gamma 110.465767445844165
loop_
_atom_site_label
_atom_site_type_symbol
_atom_site_fract_x
_atom_site_fract_y
_atom_site_fract_z
Cl1 Cl 0.147415729259536 0.510846201828462 0.894202348735252
S1 S 0.249425256949759 0.244348118881674 0.577012327178163
O1 O 0.210802503953820 0.653684836802086 0.537283445055874
O2 O 0.370713895619547 0.185358900375983 -0.007117238876498
H2 H 0.327806824555842 0.080264008735826 -0.027424180051944
N1 N 0.205913225289523 0.782340688385936 0.945984170171622
N2 N 0.227627626176134 0.890291750692401 0.894944007828948
N3 N 0.220789931205084 0.485841062881106 0.633183711684774
N4 N 0.262773099627341 0.426303416001647 0.438552910207540
C1 C 0.198733321576060 0.798923564839554 1.072270364387428
C2 C 0.323906631978429 0.776699208007326 1.159807450982211
H2A H 0.428656645570026 0.749701819936620 1.132236807882847
C3 C 0.314268847511801 0.793138606703091 1.282553020122803
H3 H 0.413211306220075 0.777960794415386 1.351987718569488
C4 C 0.180852800701607 0.830309723596082 1.316546106587522
H4 H 0.171740378135960 0.840058113290477 1.411578937432330
C5 C 0.057593021641156 0.853150025765002 1.228104996390694
H5 H -0.046967447512272 0.881194799667644 1.254402771133668
C6 C 0.066221195150170 0.838017976656434 1.105470057131890
H6 H -0.027808884090811 0.856340474168534 1.035851357035394
C7 C 0.239560763119145 0.928815523189712 0.691842325312742
H7A H 0.271217038960481 1.037494547156352 0.745614343122222
H7B H 0.111327613847858 0.888040438196345 0.613897799472353
H7C H 0.346215731030383 0.928505071388937 0.649180607184979
C8 C 0.222841939226974 0.838894291100561 0.775830618098738
C9 C 0.200646715067931 0.695565044207143 0.748136628596722
C10 C 0.188878680529031 0.665032172318561 0.860283786732623
C11 C 0.208832649096569 0.611463224572648 0.631302403374917
C12 C 0.244749911748416 0.388597086632630 0.542087568592390
C13 C 0.294654034372652 0.360421920145579 0.330425794674638
C14 C 0.312651583752572 0.431707121386714 0.240134698113456
H14 H 0.303319092884727 0.533216397219066 0.256959487195550
C15 C 0.342260488465655 0.374533764191751 0.129575406289663
H15 H 0.355364854661241 0.430084148113821 0.059995574793821
C16 C 0.352044575510644 0.242970767203922 0.105560461492915
C17 C 0.341331207930375 0.174852954441214 0.197524140345148
H17 H 0.355374657470563 0.075328911176411 0.182039476266153
C18 C 0.311724817358923 0.231641863397272 0.308285354494460
H18 H 0.301724419802803 0.176469731755318 0.377959363473091
H3A H 0.213521215289128 0.455447226401999 0.711440559878783
H4A H 0.252666516499301 0.521512159097335 0.442723877268859
#END
##############################################
# Avant-garde Materials Simulation           #
##############################################

data_gk2155_mi
_symmetry_cell_setting monoclinic
_symmetry_space_group_name_H-M 'P 2_1/c'
_symmetry_Int_Tables_number 14
loop_
_symmetry_equiv_pos_site_id
_symmetry_equiv_pos_as_xyz
1 x,y,z
2 -x,y+1/2,-z+1/2
3 -x,-y,-z
4 x,-y-1/2,z-1/2
_cell_length_a 11.648075364426457
_cell_length_b 16.213986094715953
_cell_length_c 17.205657051881744
_cell_angle_alpha 90.000000000000000
_cell_angle_beta 97.391873132489252
_cell_angle_gamma 90.000000000000000
loop_
_atom_site_label
_atom_site_type_symbol
_atom_site_fract_x
_atom_site_fract_y
_atom_site_fract_z
O1 O 0.700928170529977 0.691709215432796 0.209728313179141
O2 O 0.631570402479144 0.847430233957283 0.218552385847068
C1 C 0.866964961358118 0.622582233516704 0.171785136506689
C2 C 0.832580736583189 0.584067932229148 0.100573471455339
H2A H 0.765400037879630 0.611120542824586 0.058413649725558
C3 C 0.884358642195184 0.509030575656206 0.084697101949822
H3A H 0.857917868680656 0.477570769249066 0.029407751200387
C4 C 0.968960930951996 0.473542388924045 0.139560409662565
H4A H 1.006938473609269 0.414539379045171 0.126789813189639
C5 C 1.003853326117877 0.512217352080825 0.211332212813764
H5A H 1.068636186251668 0.483475839265304 0.254150119852947
C6 C 0.952540017467047 0.587161422333320 0.227113176226342
C7 C 0.968091057736333 0.639574908428554 0.297205470369846
C8 C 1.040675192518073 0.630990728034236 0.367915544085627
H8A H 1.101428954036207 0.579771445380445 0.377154126756910
C9 C 1.033222369695780 0.689094718025324 0.427016012857328
H9A H 1.088150478771431 0.683094094559918 0.482887368626210
C10 C 0.954180973097419 0.754322816575811 0.415745622959722
H10A H 0.948114543827046 0.797775747062983 0.463371285569065
C11 C 0.883087434169993 0.763861116551948 0.344201760557284
H11A H 0.822403013483370 0.815244075327141 0.335143066468978
C12 C 0.891275680647365 0.706635006325667 0.285114190687185
C13 C 0.820878633583105 0.702656880649106 0.203317361097809
C14 C 0.843902137385791 0.777842998333817 0.152738847899560
C15 C 0.955424324088390 0.812174972555806 0.163823583322969
H15A H 1.020618859197085 0.784895742145230 0.207263395843957
C16 C 0.985613063829559 0.880118535346179 0.121384524500090
H16A H 1.073359344759530 0.904599585696251 0.131744576321446
C17 C 0.902518749671621 0.915994256864941 0.066227458717306
H17A H 0.923754008575751 0.968777976806174 0.031626272961989
C18 C 0.791872600264325 0.882323430308533 0.053977328052113
H18A H 0.727886396020766 0.908436327376968 0.008966255221456
C19 C 0.760084717641318 0.813373981353648 0.095917438206019
C20 C 0.642505878307592 0.778960388835873 0.066542293746845
C21 C 0.639731602284103 0.732084764302528 -0.002539721671681
H21A H 0.721411042649543 0.720839517149832 -0.025287158649403
C22 C 0.537344526074656 0.702082672296392 -0.043350494213912
H22A H 0.539592579580480 0.666359540958180 -0.096699395853510
C23 C 0.432992950565117 0.719888418205952 -0.015510147397375
H23A H 0.351533372996509 0.697769193889190 -0.046511428255312
C24 C 0.433837168460345 0.766446410740261 0.052359920797578
H24A H 0.352231205463121 0.779812325765869 0.074227073096623
C25 C 0.536387172554381 0.796274260404148 0.094600498382129
C26 C 0.522785713819830 0.847248898633535 0.167704143051373
C27 C 0.481867198484170 0.935561126880914 0.148490665012669
C28 C 0.534693054012410 0.996242719757096 0.108693105408421
H28A H 0.614334346927557 0.983435777621960 0.084017727016870
C29 C 0.483772281433184 1.074587487090644 0.101183575360871
H29A H 0.523292499576256 1.123115732401247 0.069858421671810
C30 C 0.382085927781093 1.091256278506588 0.133543509672427
H30A H 0.344606660784434 1.152763347315449 0.128400560170576
C31 C 0.328252260025456 1.030020823931444 0.173046647108506
H31A H 0.249929694198083 1.044063780330885 0.198791589121193
C32 C 0.378766376431071 0.952028177246282 0.180369963152723
C33 C 0.344862456708129 0.877827491695411 0.220510446789128
C34 C 0.252201413394746 0.863641605095347 0.262731835100348
H34A H 0.189575847158502 0.911972742140774 0.270112897838949
C35 C 0.241457285786541 0.785886869548272 0.296166249474657
H35A H 0.169702816159536 0.773515268930331 0.329336695015511
C36 C 0.322505855542985 0.723840889818911 0.288135515903698
H36A H 0.313611921671789 0.663962151267625 0.315409718445979
C37 C 0.416133480446946 0.738275533066767 0.246400433150438
H37A H 0.479567543421591 0.689975106671386 0.240972412017752
C38 C 0.426288367704261 0.815299746491272 0.212713068953743
C39 C 0.536107828343538 0.529691951224414 0.118217355949899
H39A H 0.583669829091390 0.471541762282720 0.124967612186731
H39B H 0.578654869784313 0.575185854672308 0.159763621601596
H39C H 0.538103860961509 0.555703604505380 0.059595867614785
C40 C 0.413594019135359 0.517213696568150 0.133093215226329
C41 C 0.227147787722730 0.579076339470910 0.127093653091029
H41A H 0.226434535408977 0.574930779741383 0.190658753224267
H41B H 0.188925919314144 0.522015690585798 0.101122347724626
C42 C 0.165487005749813 0.655271489660310 0.092898026617400
H42A H 0.073761911619708 0.651628858528350 0.100895378583446
H42B H 0.171514914378344 0.660603134735596 0.029983148759824
H42C H 0.201700883706474 0.711067092024376 0.122495422472004
O3 O 0.374427189668911 0.454769560479939 0.161039645924209
O4 O 0.347391030375845 0.583374588432348 0.111937488718997
H2 H 0.671928421449335 0.747047774240124 0.223012300665894
H1 H 0.624021005171865 0.885048192467507 0.262985216390657
#END
##############################################
# Avant-garde Materials Simulation           #
##############################################

data_gk2156_mi
_symmetry_cell_setting monoclinic
_symmetry_space_group_name_H-M 'P 2_1/c'
_symmetry_Int_Tables_number 14
loop_
_symmetry_equiv_pos_site_id
_symmetry_equiv_pos_as_xyz
1 x,y,z
2 -x,y+1/2,-z+1/2
3 -x,-y,-z
4 x,-y-1/2,z-1/2
_cell_length_a 13.054422008478367
_cell_length_b 9.533835085630232
_cell_length_c 10.250090581354812
_cell_angle_alpha 90.000000000000000
_cell_angle_beta 104.062421349598409
_cell_angle_gamma 90.000000000000000
loop_
_atom_site_label
_atom_site_type_symbol
_atom_site_fract_x
_atom_site_fract_y
_atom_site_fract_z
S S 0.218659910376422 0.672267644675186 0.242375092128634
O1 O 0.429252072322666 0.632122127185595 0.586941817567504
O2 O 0.228760713697239 0.577998623932219 0.127152640355710
C1 C 0.303144868646079 0.613612403695957 0.393156643402630
C2 C 0.310894635297117 0.478676622516986 0.459242386568722
C3 C 0.261160698065298 0.348064303706286 0.432140528534613
H3 H 0.200357958453718 0.330215812950423 0.340188392818364
C4 C 0.291355008942912 0.241758846613187 0.527121629228124
H4 H 0.252492507790743 0.140059382279745 0.511284296998463
C5 C 0.370007724230170 0.263213999695771 0.646077145747559
H5 H 0.390767795867862 0.178251513581946 0.718531118513879
C6 C 0.421864867008655 0.391942427667502 0.673808076496835
H6 H 0.483922989346225 0.409177068239609 0.764444288284315
C7 C 0.389869396698506 0.496489004050606 0.578674959143782
C8 C 0.375689984673323 0.701188296974843 0.472734426149993
C9 C 0.094173811230235 0.628551972924634 0.280405410543901
C10 C 0.022188244417336 0.549932122038264 0.186331156679106
H10 H 0.046485841295223 0.506571754178109 0.100385616664142
C11 C -0.078670840343236 0.526983122066274 0.206049766802040
H11 H -0.135655979984615 0.466678267479501 0.132059901631583
C12 C -0.105920750189161 0.581851047058113 0.319122500399291
H12 H -0.184447868083652 0.564072701806950 0.334656520059477
C13 C -0.032351552700460 0.659662218327322 0.413327047247477
H13 H -0.053425538796441 0.701047285174273 0.502288847188516
C14 C 0.068132236554493 0.684246121282243 0.394183903085415
H14 H 0.125576200684304 0.745714473471490 0.466811265156286
C15 C 0.403296581387756 0.849891826765244 0.460678726854015
H15A H 0.367309005599890 0.888334973760720 0.359259150390323
H15B H 0.489265713176564 0.861671102461870 0.480376609063479
H15C H 0.373019307998391 0.913344140137566 0.532694883306910
#END
##############################################
# Avant-garde Materials Simulation           #
##############################################

data_gk2159_mi
_symmetry_cell_setting monoclinic
_symmetry_space_group_name_H-M 'P 2_1/c'
_symmetry_Int_Tables_number 14
loop_
_symmetry_equiv_pos_site_id
_symmetry_equiv_pos_as_xyz
1 x,y,z
2 -x,y+1/2,-z+1/2
3 -x,-y,-z
4 x,-y+1/2,z+1/2
_cell_length_a 13.536541746299704
_cell_length_b 4.510192005329619
_cell_length_c 17.695771558920473
_cell_angle_alpha 90.000000000000000
_cell_angle_beta 109.555663652969912
_cell_angle_gamma 90.000000000000000
loop_
_atom_site_label
_atom_site_type_symbol
_atom_site_fract_x
_atom_site_fract_y
_atom_site_fract_z
Cl1 Cl 0.156088991325234 0.525480512038352 -0.068829397076758
Cl2 Cl 0.419854418027987 0.617790488739158 0.405681664607919
C1 C 0.220004609652394 0.375115196285053 0.131560819761968
C2 C 0.286087343418887 0.454774012769587 0.086459234666944
C3 C 0.368474733548720 0.648450375677905 0.118963676480803
C4 C 0.388221306479878 0.771049779053150 0.195667319102461
C5 C 0.325975922847632 0.701898614031854 0.241229981899407
C6 C 0.240429851444369 0.499655607723404 0.210087056529684
C7 C 0.174205381753057 0.418385685769156 0.254053376894188
C8 C 0.092305703876049 0.223092830140950 0.222705103098374
C9 C 0.072606404167731 0.099859831659533 0.145825521431217
C10 C 0.134820162031153 0.175912363345421 0.101159365472268
C11 C 0.267678650986597 0.336662561400480 0.004241763834677
C12 C 0.346887392674048 0.852206451605200 0.320037654018708
H3 H 0.418226652354962 0.710317078313261 0.084224572407197
H4 H 0.452553496659080 0.927937459766141 0.218793239974007
H7 H 0.188816583011437 0.508614570995272 0.313874829138410
H8 H 0.043480227013702 0.160195448956039 0.258019191571290
H9 H 0.008903397491585 -0.058352195053633 0.122101413666156
H10 H 0.118877159317215 0.078598573734630 0.042013432132954
H11A H 0.247595664166727 0.101048510408215 -0.002526469224178
H11B H 0.334636504382777 0.378209204684459 -0.015578387795533
H12A H 0.275613440743301 0.913597373209400 0.332211729694505
H12B H 0.395993281845372 1.048242867413081 0.325242366131863
#END
##############################################
# Avant-garde Materials Simulation           #
##############################################

data_hb2741_mi
_symmetry_cell_setting monoclinic
_symmetry_space_group_name_H-M 'P 2_1'
_symmetry_Int_Tables_number 4
loop_
_symmetry_equiv_pos_site_id
_symmetry_equiv_pos_as_xyz
1 x,y,z
2 -x,y+1/2,-z
_cell_length_a 6.244199004620823
_cell_length_b 16.004958144829843
_cell_length_c 11.653240056881078
_cell_angle_alpha 90.000000000000000
_cell_angle_beta 96.141462576682841
_cell_angle_gamma 90.000000000000000
loop_
_atom_site_label
_atom_site_type_symbol
_atom_site_fract_x
_atom_site_fract_y
_atom_site_fract_z
O1 O -0.268279711837483 0.966949749992423 0.629536615870325
O2 O 0.162062093684035 0.912757598801956 0.552076480230155
H2 H 0.300461996240944 0.922032027585407 0.519824465581267
O3 O -0.471843811616802 0.957506897213799 0.459053254212021
C1 C 0.075626305874677 0.993882608522426 0.566518126953232
H1 H 0.202490923208425 1.041527244910283 0.573197013531735
C2 C -0.048990871127451 0.997663955146837 0.672928911818852
H2A H -0.070841671947291 1.063438151912163 0.696174559379069
C3 C -0.300384295525620 0.977458703711641 0.514567516467137
C4 C -0.104218691009283 1.015278925531912 0.469588534175298
H4 H -0.129494655621477 1.083505115093578 0.473529195868908
C5 C -0.068507679309392 0.989134555348747 0.347742022332890
H5A H -0.029038653071585 0.922518533147177 0.344984188729923
H5B H 0.065481935487095 1.024339830150399 0.317904114686770
H5C H -0.212548979766024 1.000874682081173 0.287674631871822
C6 C 0.042261260756427 0.947581549090610 0.777358581136087
H6 H 0.063710957813376 0.883215155388832 0.747744219222505
C7 C 0.265394612339736 0.982382225361718 0.819956653023631
H7A H 0.377935800368745 0.973930038997254 0.754920733252289
H7B H 0.331135479478484 0.949637823397544 0.898628341932243
H7C H 0.258959549830059 1.049370255584394 0.839537792299243
C8 C -0.112954041736313 0.944572111085092 0.873251236595367
H8 H -0.267874081544663 0.921706123743564 0.830223852801588
C9 C -0.153939272993598 1.029755974202641 0.926268218272967
H9A H -0.272515039978777 1.024466227912807 0.988864247283467
H9B H -0.217426576781229 1.074798740424885 0.860277624511688
H9C H -0.007014998448291 1.056684348043755 0.971749714542180
C10 C -0.036268468409510 0.878616905542040 0.960237448287970
H10 H -0.017142804404716 0.816313362496466 0.923698573295341
C11 C 0.008645234625526 0.888691941666600 1.074024826423836
H11A H -0.006959808769645 0.949125262350795 1.115245910518820
H11B H 0.060584581505104 0.836343606172589 1.129962449802747
O1' O -0.665209663212718 0.715867255991279 0.459003914882688
O2' O -0.222489459213598 0.680031587172549 0.383435084538368
H2' H -0.090194817855965 0.692562120813335 0.346260558700323
O3' O -0.861431746283947 0.718741179633007 0.285706059179525
C1' C -0.321669207780735 0.756836275721818 0.407398160769876
H1' H -0.200532204800416 0.806427295611172 0.424333369585777
C2' C -0.452550743680060 0.746942976145597 0.511119283869400
H2'1 H -0.483079461335627 0.809031093538917 0.546018129505225
C3' C -0.693712744144261 0.736278996880518 0.346208128664796
C4' C -0.499193796042197 0.781533459547545 0.310513893444770
H4' H -0.533098390333106 0.848580844047868 0.321854372023255
C5' C -0.453723562196068 0.764651554137625 0.186850445227876
H5'1 H -0.320182321954835 0.803524483235227 0.163967942611713
H5'2 H -0.595818463399665 0.778933128599140 0.126523633919592
H5'3 H -0.410685244226626 0.698938862677360 0.176204636877521
C6' C -0.361000177762033 0.688723139591021 0.607001605459986
H6' H -0.340118284008981 0.627276915464359 0.567411678504823
C7' C -0.139442338657124 0.721289513842938 0.656488262188478
H7'1 H -0.024400413020642 0.719460097016668 0.591869366237714
H7'2 H -0.075489911629446 0.683470071531585 0.730909449859289
H7'3 H -0.148990901873066 0.786235217130930 0.685505763356831
C8' C -0.516258912167648 0.676613141627085 0.701791842557705
H8' H -0.672764280006590 0.658763583486780 0.655376326824032
C9' C -0.552574551213939 0.755597034469518 0.770871384383888
H9'1 H -0.404687189251458 0.776374616390650 0.822313402230992
H9'2 H -0.673348882212094 0.744214690460695 0.830918945391356
H9'3 H -0.612126505862982 0.807174332651328 0.714218097096912
C10' C -0.442094318840976 0.602434742282055 0.774939293966723
H10' H -0.422824727158537 0.545099222644572 0.725860442490164
C11' C -0.400161417653694 0.600057572722544 0.889667099949723
H11C H -0.416637771613838 0.654630877068701 0.943957977473434
H11D H -0.348360639088270 0.542293887254114 0.933483012903241
#END
##############################################
# Avant-garde Materials Simulation           #
##############################################

data_hb2742_mi
_symmetry_cell_setting monoclinic
_symmetry_space_group_name_H-M 'P 2_1/c'
_symmetry_Int_Tables_number 14
loop_
_symmetry_equiv_pos_site_id
_symmetry_equiv_pos_as_xyz
1 x,y,z
2 -x,y+1/2,-z+1/2
3 -x,-y,-z
4 x,-y-1/2,z-1/2
_cell_length_a 5.997200182920635
_cell_length_b 22.328054369448754
_cell_length_c 9.758970470010480
_cell_angle_alpha 90.000000000000000
_cell_angle_beta 93.895608879015271
_cell_angle_gamma 90.000000000000000
loop_
_atom_site_label
_atom_site_type_symbol
_atom_site_fract_x
_atom_site_fract_y
_atom_site_fract_z
C1 C 0.592370787407922 0.118996422559283 0.325341056637777
H1 H 0.541588527700738 0.142735833230867 0.230902521045296
C2 C 0.668705567494629 0.060100070046186 0.321760930305372
H2 H 0.673509003159759 0.037280028836945 0.223518983726438
C3 C 0.742706135039312 0.030932740972756 0.442807906684135
H3 H 0.800584599572897 -0.015192505538148 0.439608706441505
C4 C 0.740674011231131 0.060933934030888 0.568150693639783
H4 H 0.797763044413756 0.038440654351778 0.663137533638787
C5 C 0.660409859406906 0.119386311627991 0.573702297688111
H5 H 0.654506625138126 0.142325711378544 0.671515253942521
C6 C 0.585849961763365 0.148231268794128 0.451923033073231
C7 C 0.651321445532076 0.256597333980215 0.503376285906282
C8 C 0.553619809384678 0.309073574191215 0.435108237937985
C9 C 0.365544784219479 0.290228878284029 0.354165035109229
C10 C 0.202491200353317 0.327638179555643 0.271582381378849
H10A H 0.190729815317854 0.314217426883036 0.163287680452170
H10B H 0.255536505348151 0.374444034212373 0.280071245074398
H10C H 0.033729400149497 0.323516995521415 0.307362246145254
C11 C 0.137898723659847 0.196323190077393 0.341787334864968
H11A H 0.042678162043078 0.199283861663957 0.433806393144993
H11B H 0.173983554254637 0.149388270691580 0.320132068153373
H11C H 0.039896720737056 0.215537699453275 0.253798127969984
C12 C 0.821217897449552 0.381009809016517 0.499653187677552
H12 H 0.925240516770094 0.347341421081320 0.555401500009839
C13 C 0.908935652347714 0.441609620955539 0.498385810435190
C14 C 0.784899363591560 0.489906105510336 0.439866475039727
H14 H 0.617308183579343 0.481191134597875 0.394426385919505
C15 C 0.874474852433133 0.547082421185104 0.441591071773188
H15 H 0.776286067276585 0.584251976009544 0.397260741351716
N1 N 0.511103145812923 0.208474389786744 0.458646988475274
N2 N 0.347010509413812 0.229708457136278 0.361680002669551
N3 N 0.630889517148971 0.366957536122548 0.436165811049113
O1 O 0.823973179788748 0.250282371821755 0.580599364238517
#END
##############################################
# Avant-garde Materials Simulation           #
##############################################

data_hb2743_mi
_symmetry_cell_setting monoclinic
_symmetry_space_group_name_H-M 'P 2_1/c'
_symmetry_Int_Tables_number 14
loop_
_symmetry_equiv_pos_site_id
_symmetry_equiv_pos_as_xyz
1 x,y,z
2 -x,y+1/2,-z+1/2
3 -x,-y,-z
4 x,-y-1/2,z-1/2
_cell_length_a 13.295077138865430
_cell_length_b 28.805647226752232
_cell_length_c 7.345767466001024
_cell_angle_alpha 90.000000000000000
_cell_angle_beta 91.309950795729421
_cell_angle_gamma 90.000000000000000
loop_
_atom_site_label
_atom_site_type_symbol
_atom_site_fract_x
_atom_site_fract_y
_atom_site_fract_z
C1 C 0.511855702503615 0.796618279895546 0.902832159891794
C2 C 0.443920380339260 0.760762005164971 0.867061251869127
H2A H 0.464405402477067 0.725324549681743 0.901610653451322
C3 C 0.351960109177491 0.770427198741238 0.783873392859762
C4 C 0.324334571362760 0.816400948183677 0.740808071299871
H4A H 0.250426042963402 0.822908628507266 0.680352929698493
C5 C 0.390575688914644 0.851907592812485 0.775421927058931
H5A H 0.370767618493707 0.887514864015950 0.742239411326308
C6 C 0.488173213103841 0.843531587469674 0.853212354547197
C7 C 0.583571711586787 0.956916250796475 0.850869481048932
H7A H 0.657662956265884 0.952991727070729 0.918175942900602
C8 C 0.550610912914959 1.002900646587245 0.793365522320256
C9 C 0.455573258241356 1.009362893793697 0.707641016047433
H9A H 0.407488089117783 0.979354614086075 0.684435218229328
C10 C 0.421441413859382 1.052718095586536 0.653286744338279
H10A H 0.347366882315615 1.056589741585839 0.589401272963926
C11 C 0.484343212030506 1.091055133257363 0.681506029336623
C12 C 0.578635434009806 1.086575154388916 0.765247387023114
H12A H 0.626428524726225 1.116730094758389 0.787955035747034
C13 C 0.610093878816296 1.042782551422429 0.823091208113730
C14 C 0.056919561447065 0.401636405547437 0.216265319583926
C15 C -0.007768033492970 0.437888563274406 0.167222606050240
H15A H 0.016347914709452 0.473467788096601 0.187851839445340
C16 C -0.101863491898435 0.427993215363635 0.093498307275136
C17 C -0.134178554698731 0.381821250425338 0.071800591112811
H17A H -0.210179299449303 0.375134477160372 0.021682475420041
C18 C -0.070732940379364 0.345982304110283 0.117806858158222
H18A H -0.094883743007201 0.310213513306052 0.103285120469371
C19 C 0.027802514708013 0.354248434110411 0.189448383623081
C20 C 0.108857421484091 0.239226378585220 0.250365707699806
H20A H 0.184299544781502 0.243214407533275 0.312290146449923
C21 C 0.069137223246581 0.192678261238781 0.219205748268044
C22 C 0.122853542240944 0.152399736228599 0.270637850852992
C23 C 0.084610775407090 0.108025874757825 0.239392576209431
H23A H 0.127433696836345 0.077520999678152 0.280845971233132
C24 C -0.010025412920563 0.103439170673071 0.157224492208883
C25 C -0.066453172572368 0.142392543233150 0.104297488680301
H25A H -0.139835741095250 0.138265834599712 0.037721341577584
C26 C -0.026389307097958 0.186135503737069 0.135122969927394
H26A H -0.068872328135036 0.216649730415763 0.092586619748354
N1 N 0.151782549636156 0.414494580540661 0.301254693746420
N2 N -0.169071528101962 0.465454505014569 0.040552705221173
N3 N 0.284647550198200 0.732716627885731 0.736837362285048
N4 N 0.606419899921130 0.783585872554432 0.988007392705297
N5 N 0.523159369420928 0.922241652561139 0.822786568038226
N6 N 0.552882279153014 0.879518432025497 0.877247570684011
H6A H 0.622316795322814 0.872618545376373 0.936354884486393
N7 N 0.052895699159231 0.274291392121213 0.204418485051458
N8 N 0.088315597393673 0.317576738188993 0.232858148424423
H8A H 0.158872697821126 0.324758615940225 0.286718176486759
O1 O 0.205932644807602 0.742122781517864 0.648135048329204
O2 O 0.308663962830029 0.692512740918495 0.784574875081757
O3 O 0.672865167647948 0.814148614166224 1.009999503806818
O4 O 0.619188524348498 0.742643460254235 1.038306456893511
O5 O -0.141297223392853 0.506249800211728 0.068531956085154
O6 O -0.252014464594071 0.454895736997393 -0.030505655303003
O7 O 0.168295456685191 0.455864163587277 0.338690214032054
O8 O 0.214638853578703 0.382903340017595 0.337419657570172
Cl1 Cl 0.444120501468216 1.145918046624247 0.615876799691381
Cl2 Cl -0.057265248573835 0.048187406803200 0.121977352619102
Cl3 Cl 0.238839583867644 0.155649788955034 0.381737879276281
Cl4 Cl 0.724356310870215 1.039629393181206 0.939645538123122
#END
##############################################
# Avant-garde Materials Simulation           #
##############################################

data_hb2746_mi
_symmetry_cell_setting orthorhombic
_symmetry_space_group_name_H-M 'P 2_1 2_1 2_1'
_symmetry_Int_Tables_number 19
loop_
_symmetry_equiv_pos_site_id
_symmetry_equiv_pos_as_xyz
1 x,y,z
2 x+1/2,-y+1/2,-z
3 -x,y+1/2,-z+1/2
4 -x+1/2,-y,z+1/2
_cell_length_a 9.658207795548305
_cell_length_b 14.852883021099050
_cell_length_c 20.671910710869948
_cell_angle_alpha 90.000000000000000
_cell_angle_beta 90.000000000000000
_cell_angle_gamma 90.000000000000000
loop_
_atom_site_label
_atom_site_type_symbol
_atom_site_fract_x
_atom_site_fract_y
_atom_site_fract_z
Cl1 Cl 0.232441023496378 0.077471560766257 0.674363350580227
Cl2 Cl 0.677300100709972 -0.132379397461817 0.715241464523388
O1 O 0.146249261098836 -0.066216364792307 0.581555530718616
O2 O 0.641531174809833 -0.041564135198659 0.586843338571381
N1 N -0.084045090219070 -0.088844250413293 0.564524250388367
H1N H -0.184630564494716 -0.072109552024069 0.576121231218495
N2 N 0.426704024500975 -0.037075816729799 0.541284358193877
H2N H 0.322488659221543 -0.046401351986721 0.548451737864788
C1 C 0.055041393249842 0.063976507596295 0.687632242116011
C2 C -0.022178471826935 0.011200258296659 0.648466543057966
H2 H -0.133480450098578 0.011847353749625 0.657292037567905
C3 C 0.022895424515534 -0.049001674180267 0.595793308105268
C4 C -0.061179977831833 -0.153706327633357 0.512965194168878
H4 H 0.028437249670776 -0.194862870768788 0.527245431320345
C5 C -0.000989958784941 0.114407985964028 0.742997335088519
C6 C -0.126612547886465 0.087722655767936 0.771885312386786
H6 H -0.180896557861432 0.028157121253783 0.754654890485214
C7 C -0.182531596352009 0.136468670522048 0.823012737077778
H7 H -0.280302207081410 0.115201267996180 0.844210993549303
C8 C -0.113911216514295 0.212304725047511 0.846772128298987
H8 H -0.158574130185263 0.251417060718301 0.886075103861963
C9 C 0.011736556624410 0.238425681046543 0.819390666643219
H9 H 0.066268719706536 0.297204214067809 0.837729886267780
C10 C 0.067606443729730 0.190072615035654 0.768066251864356
H10 H 0.164491601459323 0.211876381267382 0.746430944115297
C11 C -0.188386688802358 -0.214566763437998 0.507056532936312
H11A H -0.209653532496938 -0.248174328765341 0.553195076313886
H11B H -0.171166316002649 -0.266359568043917 0.470210687854840
H11C H -0.279866336896215 -0.175126828385010 0.493315179564504
C12 C -0.024597569509251 -0.109801245977173 0.448727830227443
C13 C -0.055842812268446 -0.019873704625411 0.435147557810555
H13 H -0.106321023964536 0.021315223663968 0.471842505848799
C14 C -0.022445797425214 0.017274964616139 0.375060021275859
H14 H -0.046158012142239 0.087578768142016 0.364958322788767
C15 C 0.042915568048501 -0.035161346125206 0.328148933680666
H15 H 0.069928297131312 -0.006519264306920 0.281453359197417
C16 C 0.075111327591777 -0.124718772223347 0.341646594458136
H16 H 0.128548608495991 -0.165431991330023 0.305821534751645
C17 C 0.040809572130308 -0.161866639319178 0.401337859550583
H17 H 0.065720382976176 -0.232059076720753 0.411349613936919
C18 C 0.498873687795386 -0.134440107855383 0.700981472584325
C19 C 0.444258040602012 -0.099875152508746 0.646226024014572
H19 H 0.332441722876360 -0.106662079329544 0.640963959001224
C20 C 0.514323740074645 -0.056949496707235 0.590685542068119
C21 C 0.475924231372879 -0.008776360300206 0.477636959348366
H21 H 0.571592846134340 -0.046792208701799 0.468063498080496
C22 C 0.416290658775312 -0.176823082630382 0.752627093022338
C23 C 0.278398175634306 -0.149620372060369 0.762864895950859
H23 H 0.234224509711649 -0.096221832193142 0.733317392491005
C24 C 0.199372068980619 -0.188411408615202 0.811711053682573
H24 H 0.093842932272030 -0.165427020995663 0.819942978023180
C25 C 0.254670147689283 -0.256618084895060 0.850292714529079
H25 H 0.192269138501681 -0.286778337451410 0.888378315794945
C26 C 0.390659376456722 -0.284981636305856 0.840172938416946
H26 H 0.433915582063734 -0.338366585500571 0.870021912995004
C27 C 0.471439289818082 -0.244409869846721 0.792673752178925
H27 H 0.578207726434643 -0.265752978220043 0.786104872714844
C28 C 0.366909717129456 -0.033669907411239 0.426868532354843
H28A H 0.345841581407277 -0.106093581355345 0.427439478708838
H28B H 0.403685524458286 -0.015487183333655 0.378488034536577
H28C H 0.269564171360672 0.002435985323917 0.435632254747894
C29 C 0.512345591351327 0.090651723108764 0.472544572995777
C30 C 0.443417775230108 0.156573832417362 0.508353199469735
H30 H 0.365008791462330 0.136590317086531 0.543441055531271
C31 C 0.474308595704883 0.247605107917807 0.499592454758394
H31 H 0.419700722859008 0.298075877751257 0.528022285037145
C32 C 0.573742950163501 0.273903926837391 0.454492543160742
H32 H 0.597957117397241 0.344903820956190 0.447837332685569
C33 C 0.642181577607629 0.208392359985880 0.417986136043592
H33 H 0.719711020696247 0.228266190156060 0.382434077636444
C34 C 0.611940002436080 0.117493320705834 0.427182757015632
H34 H 0.666038773441968 0.066503687979944 0.398809699453048
#END
##############################################
# Avant-garde Materials Simulation           #
##############################################

data_hb2750_mi
_symmetry_cell_setting monoclinic
_symmetry_space_group_name_H-M 'P 2_1/c'
_symmetry_Int_Tables_number 14
loop_
_symmetry_equiv_pos_site_id
_symmetry_equiv_pos_as_xyz
1 x,y,z
2 -x,y+1/2,-z+1/2
3 -x,-y,-z
4 x,-y-1/2,z-1/2
_cell_length_a 6.022741013473040
_cell_length_b 13.025214846681724
_cell_length_c 8.869970751462608
_cell_angle_alpha 90.000000000000000
_cell_angle_beta 104.350126047122558
_cell_angle_gamma 90.000000000000000
loop_
_atom_site_label
_atom_site_type_symbol
_atom_site_fract_x
_atom_site_fract_y
_atom_site_fract_z
N N 0.037392130040044 0.460067476459504 0.051698862883630
C1 C 0.336821734532888 0.406882684787771 0.270383213734702
C2 C 0.569758534298676 0.418570219427195 0.351689904211484
C3 C 0.667316262382517 0.344069692799078 0.462067759489512
H3 H 0.847425791102396 0.351145693825285 0.523325001543227
C4 C 0.539779911735898 0.261323395816194 0.494757954737805
H4 H 0.620173707906253 0.205141913608014 0.582256488834678
C5 C 0.308915784947278 0.251002971680853 0.416096884048945
H5 H 0.206659216904578 0.187880272192681 0.443121384285015
C6 C 0.209879488687455 0.322902042843739 0.304197053972789
H6 H 0.030851117464658 0.316279864476617 0.241105508259000
C7 C 0.229790604955655 0.480550483648248 0.151212901767331
H7 H 0.314073069207160 0.554485101337881 0.144274556438123
C8 C 0.712163587274947 0.506910262032757 0.319776337687330
H8A H 0.650950643750035 0.580627891372546 0.354289684932984
H8B H 0.710279904473147 0.512507030568837 0.196116399473108
H8C H 0.891033003244476 0.497354414105968 0.384189982442091
#END
##############################################
# Avant-garde Materials Simulation           #
##############################################

data_hb2751_mi
_symmetry_cell_setting orthorhombic
_symmetry_space_group_name_H-M 'P c a 2_1'
_symmetry_Int_Tables_number 29
loop_
_symmetry_equiv_pos_site_id
_symmetry_equiv_pos_as_xyz
1 x,y,z
2 -x,-y,z+1/2
3 -x+1/2,y,z+1/2
4 x+1/2,-y,z
_cell_length_a 6.663716842285640
_cell_length_b 19.883557658551926
_cell_length_c 7.509817386910111
_cell_angle_alpha 90.000000000000000
_cell_angle_beta 90.000000000000000
_cell_angle_gamma 90.000000000000000
loop_
_atom_site_label
_atom_site_type_symbol
_atom_site_fract_x
_atom_site_fract_y
_atom_site_fract_z
O2 O 0.898327850211149 0.423801220717377 0.420114119512336
O1 O 0.979359776715056 0.376528806643410 0.151399184489467
N2 N 0.701330032999913 0.342656390533977 0.314773870991763
N1 N 0.674280584005760 0.285440611044271 0.216814523479340
C6 C 0.498869568297778 0.184447048171784 0.160204281182307
C8 C 0.511050095974748 0.251293203686352 0.245905980584921
C9 C 0.869438518733423 0.380002030092205 0.283467444655861
C4 C 0.633402274260254 0.165716164500053 0.024461121038800
H4 H 0.741313416296344 0.202469571242951 -0.022789157894112
C5 C 0.359430223483209 0.136467310716751 0.219975031641278
H5 H 0.254007898392962 0.148653339441377 0.325664592261694
C7 C 0.345888228211530 0.274862247045295 0.366613350835991
C2 C 0.629111541918419 0.101422597469143 -0.048243399932327
H2A H 0.733295506236874 0.088578284673555 -0.154707960827145
C1 C 0.491631710546807 0.053771649490320 0.014417991885348
H1 H 0.489163244937324 0.003221659063714 -0.041401602073784
C10 C 1.076180258514424 0.465172950005738 0.409290647468399
H10A H 1.050107854223628 0.507743166388945 0.498165940954980
H10B H 1.100224834658801 0.483005413241929 0.273167479418999
H10C H 1.206989836477844 0.436282688897061 0.454041168041954
C3 C 0.357001841112463 0.071749214751698 0.148295031421886
H3 H 0.248184960839447 0.035385541423707 0.197355020149154
H10 H 0.630472918726528 0.349549918869410 0.436606712803157
H11 H 0.203504522917033 0.249976276092978 0.337063683204133
H12 H 0.324007549594003 0.329189648290507 0.351090469908446
H13 H 0.382507400348494 0.265798152884024 0.507254474797152
#END
##############################################
# Avant-garde Materials Simulation           #
##############################################

data_hb2752_mi
_symmetry_cell_setting orthorhombic
_symmetry_space_group_name_H-M 'P 2_1 2_1 2_1'
_symmetry_Int_Tables_number 19
loop_
_symmetry_equiv_pos_site_id
_symmetry_equiv_pos_as_xyz
1 x,y,z
2 -x+1/2,-y,z+1/2
3 x+1/2,-y+1/2,-z
4 -x,y+1/2,-z+1/2
_cell_length_a 7.658370503720709
_cell_length_b 10.820967873797116
_cell_length_c 27.179987305720463
_cell_angle_alpha 90.000000000000000
_cell_angle_beta 90.000000000000000
_cell_angle_gamma 90.000000000000000
loop_
_atom_site_label
_atom_site_type_symbol
_atom_site_fract_x
_atom_site_fract_y
_atom_site_fract_z
O1 O 1.018462448634290 0.460345036351420 0.923582245404659
H10H H 1.091365001981340 0.387241783851621 0.916617574791273
O2 O 0.321670341792888 0.306925996698909 0.673323975232605
H20H H 0.264774736509817 0.305493031785799 0.640696538727446
O3 O 0.236240211154540 0.295868731547984 0.573256726111477
O4 O 0.799047579819446 0.530938226349870 0.594731823091019
O5 O 0.788263442447318 0.740677374031559 0.592410734865577
C1 C 0.934530776902469 0.544749156815973 0.790087062141027
H1A H 1.025128899207821 0.564521360910258 0.759771242251297
H1B H 0.854851654512765 0.628333080818483 0.795451300702651
C2 C 1.039081177371456 0.519093614579091 0.836872390863803
H2A H 1.128335898068013 0.440556550958306 0.831412255721771
H2B H 1.121054143711488 0.599023246533076 0.846172289703326
C3 C 0.919968635092388 0.489393951863923 0.880185110635476
H3 H 0.843091289064654 0.571809809021670 0.889881211582398
C4 C 0.796391839851217 0.383047229981561 0.866607591769238
H4A H 0.877905425613610 0.299202951362891 0.863750909554033
H4B H 0.703718690804800 0.366715520272944 0.896684925464594
C5 C 0.699661162458516 0.403333322409020 0.818936932944265
C6 C 0.525780807229478 0.390378019717663 0.816256935991482
H6 H 0.452871700022631 0.368084282122839 0.849676897706781
C7 C 0.422473067986772 0.401839981121465 0.769706646619740
H7A H 0.349230534238144 0.489726012016852 0.769841282466075
H7B H 0.322956803168289 0.328779275770766 0.767974348987727
C8 C 0.539002494397023 0.395178399824716 0.724054883111002
H8 H 0.588844169084038 0.299794844920542 0.721721700384213
C9 C 0.695678786931683 0.482808809881141 0.730925340653125
H9 H 0.642991480301680 0.573538865879799 0.742157183817351
C10 C 0.812234571073030 0.437566248494288 0.774624494157021
C11 C 0.803313860451316 0.502672125885345 0.683640102482783
H11A H 0.890798747049307 0.582225163541835 0.688206385103648
H11B H 0.886605707524859 0.422431471748359 0.676062549255632
C12 C 0.689345044373609 0.525460500483424 0.638862880464519
H12 H 0.623719438680684 0.615197507346082 0.641877763450428
C13 C 0.555134265827355 0.421220741699366 0.629927676498607
C14 C 0.434685866871584 0.413366103429444 0.676397946667563
C15 C 0.323219850580366 0.530983898715321 0.672036536579611
H15A H 0.393967332026512 0.613053812580324 0.684989017047879
H15B H 0.205039606134906 0.522874269313959 0.694489232477973
C16 C 0.280978822844377 0.539834684789738 0.616665725391820
H16A H 0.273263321861085 0.635610422575289 0.603944338877286
H16B H 0.154201011692536 0.496861310126690 0.609028731064093
C17 C 0.426671230942216 0.468284070924502 0.588645976827519
H17 H 0.499273850899217 0.528926671536220 0.563646237615553
C18 C 0.647005195440052 0.298683003715965 0.619114278172801
H18A H 0.731514386498388 0.271910987098874 0.649821452660200
H18B H 0.729748420531103 0.304700802289939 0.586340319060999
H18C H 0.552396513324631 0.223942411163041 0.614284150475591
C19 C 0.921397629267692 0.323496333409522 0.759894712752286
H19A H 1.025666320663277 0.346077397539686 0.733728417693931
H19B H 0.838548745312166 0.251960217740434 0.743404046006931
H19C H 0.984459915568191 0.281712753405493 0.792034034323113
C20 C 0.356317349377511 0.362146389689637 0.557852094876965
C21 C 0.440596319566078 0.339417129866549 0.509161807277958
H21A H 0.581617823494618 0.325297551756220 0.514072849244295
H21B H 0.431250305810574 0.420564594750351 0.484777151277360
H21C H 0.384755748871030 0.258417542989500 0.491018143647051
C22 C 0.828516044505429 0.641267528830894 0.572893747185270
C23 C 0.908106141572571 0.631430942157949 0.523290998479183
C24 C 0.923840749179310 0.750531071613086 0.495320218776669
H24A H 1.008788401922081 0.816700564871750 0.514438280952187
H24B H 0.795946364918743 0.795530807008578 0.491697842401049
H24C H 0.976190653240649 0.734908702668964 0.458416556204156
C25 C 0.956728465773412 0.519538775785905 0.506011228260088
H25 H 0.937686132262184 0.440733879502325 0.530410987944352
C26 C 1.032132599883802 0.490674855996412 0.456968578742191
H26A H 1.070991304129683 0.572158810089849 0.435859458829908
H26B H 0.936302414849026 0.438056601743833 0.435176147965663
H26C H 1.146900308012799 0.430653775680971 0.460499459237530
#END
##############################################
# Avant-garde Materials Simulation           #
##############################################

data_hb2754_mi
_symmetry_cell_setting monoclinic
_symmetry_space_group_name_H-M 'P 2_1/c'
_symmetry_Int_Tables_number 14
loop_
_symmetry_equiv_pos_site_id
_symmetry_equiv_pos_as_xyz
1 x,y,z
2 -x,y+1/2,-z+1/2
3 -x,-y,-z
4 x,-y-1/2,z-1/2
_cell_length_a 9.421917881955734
_cell_length_b 10.990218453679526
_cell_length_c 10.196641397721653
_cell_angle_alpha 90.000000000000000
_cell_angle_beta 98.284961596292590
_cell_angle_gamma 90.000000000000000
loop_
_atom_site_label
_atom_site_type_symbol
_atom_site_fract_x
_atom_site_fract_y
_atom_site_fract_z
C1 C 0.459469105380397 0.225554311401947 0.908437890872258
C2 C 0.568508482313175 0.243676674451741 1.014618539502792
H2A H 0.561540741799879 0.321280313383567 1.079530448028059
C3 C 0.466232314916554 0.122498810814039 0.825745953187773
C4 C 0.344492895819866 -0.000121366495422 0.651661710592025
H4A H 0.237981780004632 -0.001365375606590 0.593138039494141
H4B H 0.358622464618269 -0.080578216038030 0.715956443062003
H4C H 0.426436842524079 -0.000614012388463 0.585202684603635
C5 C 0.580100819767949 0.041943279112526 0.849340417935365
H5 H 0.585207287643365 -0.038274564679985 0.787840083964372
C6 C 0.681185746528150 0.161088625505266 1.040044098659743
H6 H 0.763795874728018 0.175142488223437 1.125021951388177
C7 C 0.688440885147291 0.059399229230344 0.958374769517151
C8 C 0.800903827502819 -0.030416728334395 0.990678187871502
H8 H 0.864194985423247 -0.026579221696913 1.089767029582416
C9 C 0.959090954445123 -0.281308045578949 0.859594559398028
C10 C 1.090997500787570 -0.459465615715283 0.830523179461206
H10A H 1.166302567444414 -0.518543571529361 0.891758772870613
H10B H 1.144396748177743 -0.413654929345333 0.755907442011748
H10C H 1.000801569533551 -0.513647607869743 0.782422699410677
N1 N 0.821923932231847 -0.114488046844064 0.906823516610924
N2 N 0.920879749076527 -0.201697188402502 0.950288782487601
H2B H 0.950390902567451 -0.216712723474554 1.050009939295938
O1 O 0.348935150611194 0.305479794999010 0.887343996946570
H1 H 0.272089369298648 0.276889799927994 0.817390614736546
O2 O 0.351399859680098 0.109399124737750 0.728323334539151
O3 O 0.924985975965119 -0.271904089770706 0.738023118945059
O4 O 1.041533428846513 -0.371677341142441 0.919907312495546
#END
##############################################
# Avant-garde Materials Simulation           #
##############################################

data_hb2755_mi
_symmetry_cell_setting monoclinic
_symmetry_space_group_name_H-M 'P 2_1/c'
_symmetry_Int_Tables_number 14
loop_
_symmetry_equiv_pos_site_id
_symmetry_equiv_pos_as_xyz
1 x,y,z
2 -x,y+1/2,-z+1/2
3 -x,-y,-z
4 x,-y-1/2,z-1/2
_cell_length_a 12.502545314303322
_cell_length_b 15.352995934511231
_cell_length_c 10.632454666602852
_cell_angle_alpha 90.000000000000000
_cell_angle_beta 91.682890034632834
_cell_angle_gamma 90.000000000000000
loop_
_atom_site_label
_atom_site_type_symbol
_atom_site_fract_x
_atom_site_fract_y
_atom_site_fract_z
O1 O 0.555787559474007 0.346184683142453 0.499814690940784
O2 O 0.265496508694517 0.147012307299906 0.789152786315615
O3 O 0.199098403247075 0.088807992308269 0.563962866526000
O4 O 0.334195312809416 0.069643975312996 0.374365874359722
N1 N 0.722650012022214 0.300495606624073 0.763767901653916
N2 N 0.647101584245018 0.289505240016350 0.668007364184405
C1 C 0.852464188250313 0.134148938113419 0.960288740658927
H1 H 0.803830459155921 0.078140237270196 0.932313169206787
C2 C 0.931244402890367 0.123278877499604 1.057438000343524
C3 C 0.947279817549281 0.042741873258967 1.120666665896963
H3 H 0.896961423764616 -0.012815142534229 1.094929481423669
C4 C 1.026633758034238 0.034079352432803 1.212686001490295
H4 H 1.037907463727919 -0.028381976298928 1.259928827479637
C5 C 1.093622979773600 0.105227117146364 1.245423282383612
H5 H 1.155752481149404 0.097714235068572 1.318442019126835
C6 C 1.079435064036662 0.184634185243881 1.186251590138042
H6 H 1.129644476380513 0.240284164298595 1.212094526563072
C7 C 0.998102844364858 0.195846597984717 1.092144626265886
C8 C 0.981653130550316 0.276657587993116 1.029158120163182
H8 H 1.035452016747501 0.330492120944085 1.052801010120652
C9 C 0.903194167531355 0.285595876755284 0.937257405781490
H9 H 0.893283743673219 0.346337047926434 0.885950950042688
C10 C 0.836515370690673 0.213963099856225 0.901327392424444
C11 C 0.754612281740666 0.224187624201134 0.802356145233069
C12 C 0.696509294462698 0.150173168224311 0.737165274235961
H12A H 0.642949214328067 0.118770217069535 0.803744619417905
H12B H 0.750801179277772 0.100450489614471 0.701708366542366
C13 C 0.632161823747162 0.196379045786620 0.630465987297354
H13 H 0.670812431739551 0.187913551393570 0.539678906513692
C14 C 0.516736596089005 0.167631480617128 0.615332142901697
C15 C 0.483274848025807 0.130448865800322 0.500955346758033
H15 H 0.539113210706379 0.126328561201657 0.424689109812494
C16 C 0.377499937561164 0.102186687732693 0.484420595736998
C17 C 0.305538910622777 0.109701267578558 0.582793966287850
C18 C 0.340690479686831 0.145299196564955 0.698726408622840
C19 C 0.446300972165616 0.174960919059595 0.714737459602113
H19 H 0.474334811081791 0.200811805433618 0.805122833614908
C20 C 0.294403476934722 0.187021392642882 0.907507053827987
H20A H 0.365880674711871 0.156852770068198 0.951306278406551
H20B H 0.225222815194303 0.178129909397481 0.966803228875178
H20C H 0.309104762642082 0.256845362745131 0.895041132698241
C21 C 0.176930507780712 -0.003014438370204 0.558472173765095
H21A H 0.221928199909352 -0.034631775537864 0.483970115525377
H21B H 0.091057255217357 -0.009094467290187 0.537242982091106
H21C H 0.196155521805848 -0.034248172687813 0.649129626271351
C22 C 0.400821944998113 0.067075365519502 0.267341309135270
H22A H 0.434116484024463 0.131696896581338 0.247470209539472
H22B H 0.348704463285338 0.047064386075402 0.188151430994253
H22C H 0.465261717568331 0.019224898706635 0.281383293891655
C23 C 0.611483184370602 0.358646975539652 0.596954013269348
C24 C 0.642750367904338 0.448236816964134 0.642279918157751
H24A H 0.726849002549427 0.460926511020302 0.622544554912675
H24B H 0.635748564827342 0.455415760578742 0.744029258470199
H24C H 0.592343419374259 0.496144209633599 0.592677430234731
#END
##############################################
# Avant-garde Materials Simulation           #
##############################################

data_hb2761_mi
_symmetry_cell_setting orthorhombic
_symmetry_space_group_name_H-M 'P n a 2_1'
_symmetry_Int_Tables_number 33
loop_
_symmetry_equiv_pos_site_id
_symmetry_equiv_pos_as_xyz
1 x,y,z
2 -x,-y,z+1/2
3 x+1/2,-y+1/2,z
4 -x+1/2,y+1/2,z+1/2
_cell_length_a 12.750565000566549
_cell_length_b 4.917452013145053
_cell_length_c 29.463389449453455
_cell_angle_alpha 90.000000000000000
_cell_angle_beta 90.000000000000000
_cell_angle_gamma 90.000000000000000
loop_
_atom_site_label
_atom_site_type_symbol
_atom_site_fract_x
_atom_site_fract_y
_atom_site_fract_z
Cl1 Cl 0.881909685243662 -0.292541024153128 0.989397797613200
C1 C 0.933256568266837 0.212219371044521 0.756423737391423
C2 C 0.852333740895357 0.020529086787425 0.753310501318680
H2 H 0.830484558284363 -0.102728546861734 0.782336741138279
C3 C 0.797831588899851 -0.010446408489711 0.712459785850336
C4 C 0.823222020428409 0.152782416455831 0.674770512500793
C5 C 0.908073046843669 0.336070707522507 0.677656243219335
C6 C 0.962449892642466 0.367056626747861 0.718458378710816
H6 H 1.027677269164673 0.507704107757231 0.721404803475426
C7 C 0.994146511339341 0.254259187102343 0.798941737128713
C8 C 0.962006945693143 0.085819550539195 0.913607728684019
H8 H 0.883441054677776 -0.004091785002401 0.913398331362111
C9 C 1.020822376317884 0.084729525739525 0.956005231434138
C10 C 0.991291957399011 -0.079298769589869 0.993060243360202
C11 C 1.048827420544080 -0.082145543425862 1.033278273129522
H11 H 1.026025831504249 -0.215748617611774 1.061020226451129
C12 C 1.136767828847916 0.084143868353234 1.037467181530737
H12 H 1.180037764067615 0.082541461424776 1.069307572311542
C13 C 1.167993927320903 0.248738801445175 1.001213211963021
H13 H 1.236373684709265 0.379858481774639 1.004392667660325
C14 C 1.111192824888806 0.247028367175062 0.961085958310971
H14 H 1.135069538129344 0.371473643208857 0.932349850654411
C15 C 0.690755553468660 -0.366639562678869 0.742933317203787
H15A H 0.758605044206180 -0.481675995895623 0.755342118737773
H15B H 0.633157818960631 -0.508976244024976 0.729246368825055
H15C H 0.655449365836593 -0.246448122650363 0.770303034983779
C16 C 0.710057775734139 0.344056922462388 0.618623681729001
H16A H 0.641558964489868 0.375779199817132 0.640583343887557
H16B H 0.684453441113288 0.289975095464351 0.584343626138224
H16C H 0.757757727696996 0.528899286061649 0.617795960037220
C17 C 1.013568900458074 0.669584705032498 0.639770137296791
H17A H 0.992637126788763 0.834886343819393 0.663144143377454
H17B H 1.018556773850340 0.748763353280650 0.605173472554158
H17C H 1.088908262370769 0.581643543350348 0.649928781581901
C18 C 1.220508854094707 0.774441439622528 0.870156504710320
H18A H 1.163809363595388 0.779158401548100 0.898228285725068
H18B H 1.190322912607535 0.903047888449652 0.842620582660606
H18C H 1.294608935409385 0.861630550438054 0.882239765811324
N1 N 0.947159993122853 0.173902662831401 0.838527469122920
H1 H 0.869562884092824 0.105796616651033 0.839830248831381
N2 N 1.004323924330813 0.186006689694181 0.877389405440922
O1 O 0.719374668769279 -0.192959251695185 0.705665243176635
O2 O 0.769664768753284 0.113434869242360 0.634945801388306
O3 O 0.931672525264831 0.469083135257214 0.638381880104474
O4 O 1.084021318337706 0.355727627406139 0.798039562922341
O5 O 1.240541199244001 0.501571170594179 0.855329286824676
H5 H 1.177068104205035 0.431909501609141 0.839318601701351
#END
##############################################
# Avant-garde Materials Simulation           #
##############################################

data_hb2762_mi
_symmetry_cell_setting monoclinic
_symmetry_space_group_name_H-M 'P 2_1/c'
_symmetry_Int_Tables_number 14
loop_
_symmetry_equiv_pos_site_id
_symmetry_equiv_pos_as_xyz
1 x,y,z
2 -x,y+1/2,-z+1/2
3 -x,-y,-z
4 x,-y-1/2,z-1/2
_cell_length_a 16.586200129127878
_cell_length_b 8.320553168750903
_cell_length_c 18.147288258343242
_cell_angle_alpha 90.000000000000000
_cell_angle_beta 116.375883986133871
_cell_angle_gamma 90.000000000000000
loop_
_atom_site_label
_atom_site_type_symbol
_atom_site_fract_x
_atom_site_fract_y
_atom_site_fract_z
Br1 Br -0.398652366445781 0.418897151455133 0.350700862293336
O1 O 0.144061191751773 0.926998811879206 0.634389271806500
O2 O 0.238658352935543 0.934570194787089 0.573250220117545
N1 N 0.025840947738732 0.757368822579125 0.497643556803620
N2 N 0.107587673374658 0.809288690423370 0.507551097700389
H2A H 0.133536245209627 0.775372858593454 0.467338887407601
C1 C -0.156151017365994 0.519241358170264 0.344267062707562
H1 H -0.126392127624641 0.495775537706886 0.302590160288178
C2 C -0.241961734782448 0.460453354833874 0.324751868534785
H2 H -0.278716513991275 0.392037960589690 0.268587626119450
C3 C -0.279477105325861 0.491805016375852 0.378291424569098
C4 C -0.232577917416093 0.577496317363000 0.451218285026162
H4 H -0.261924299092675 0.597718509818052 0.493377204627180
C5 C -0.147555636001143 0.636494208843189 0.469218640232912
H5 H -0.110372618276055 0.704175485655826 0.525470711161488
C6 C -0.108242165823148 0.609910593071982 0.415777145260122
C7 C -0.019785985581752 0.672656727755169 0.432542314330590
H7 H 0.006296914276996 0.645865119469190 0.387764208077480
C8 C 0.161560596808527 0.892494071507385 0.576902538747484
C9 C 0.303950988724656 1.020828173844619 0.644652810970418
H9A H 0.323506028826187 0.943258763381589 0.698900238612456
H9B H 0.271544843245100 1.129262781614118 0.653307015037511
C10 C 0.383124328404274 1.062587228656727 0.628447214344896
H10A H 0.434485194159123 1.123559623586646 0.682466775712448
H10B H 0.363018075750905 1.144067153971973 0.575814216326683
H10C H 0.413350039836436 0.954330270234007 0.616773099763207
Br2 Br -0.407946460923862 0.726660813866621 0.138643158388691
O3 O 0.200669609571267 0.718684336816102 0.414979134695064
O4 O 0.282466846006484 0.696539212831758 0.341721503998190
N3 N 0.048852677065541 0.723864943905546 0.264144324796634
N4 N 0.133937475837899 0.708240554831112 0.272276832748036
H4A H 0.144471818566470 0.672777262708201 0.222486595620454
C11 C -0.222790385093419 0.819955478893707 0.210938906798645
H11 H -0.240614583936624 0.902971249992990 0.247383280076424
C12 C -0.286918336508756 0.721290348012592 0.151928621321483
C13 C -0.264497400842510 0.616440712153066 0.104101551645033
H13 H -0.314941898550151 0.539875495895082 0.058180674596115
C14 C -0.133895789613302 0.809643067104920 0.223973564242303
H14 H -0.082890911739437 0.883342336156349 0.271172702399234
C15 C -0.175381603343180 0.609971043652905 0.116614191293600
H15 H -0.157670200883041 0.527934481452905 0.079496478149485
C16 C -0.108660062383628 0.703558629642109 0.177740185292573
C17 C -0.015098132993742 0.686628822241008 0.192864183232382
H17 H -0.000827807439458 0.639942127152902 0.143178020848673
C18 C 0.204689056806099 0.708576137723056 0.349111184963092
C19 C 0.364677650152582 0.679326926086778 0.418199748231475
H19A H 0.367492242277516 0.555339546519819 0.440067082334278
H19B H 0.361109468665004 0.759892783442181 0.464472562889076
C20 C 0.442419783786268 0.717408033381930 0.399163515207975
H20A H 0.505864167269376 0.702347719348435 0.454992083880416
H20B H 0.438733135176276 0.841846774066670 0.377955488904636
H20C H 0.443592500608022 0.636620983549866 0.351939156499574
#END
##############################################
# Avant-garde Materials Simulation           #
##############################################

data_hg2416_mi
_symmetry_cell_setting monoclinic
_symmetry_space_group_name_H-M 'P 2_1/c'
_symmetry_Int_Tables_number 14
loop_
_symmetry_equiv_pos_site_id
_symmetry_equiv_pos_as_xyz
1 x,y,z
2 -x,y+1/2,-z+1/2
3 -x,-y,-z
4 x,-y-1/2,z-1/2
_cell_length_a 9.114548988584346
_cell_length_b 6.387528228238640
_cell_length_c 19.666444664621068
_cell_angle_alpha 90.000000000000000
_cell_angle_beta 95.910826913184792
_cell_angle_gamma 90.000000000000000
loop_
_atom_site_label
_atom_site_type_symbol
_atom_site_fract_x
_atom_site_fract_y
_atom_site_fract_z
N1 N 0.233408537264252 0.695559256292553 0.095848851348907
O1 O 0.232127625194133 0.516981935415684 0.053996287257103
C1 C 0.368761026132116 0.403995375434191 0.068202825213436
H1A H 0.379125190815065 0.349161046085524 0.121524541557012
H1B H 0.461639128855968 0.509646505748461 0.061483453893588
C2 C 0.362366392839679 0.221759398015510 0.018675355027447
H2A H 0.339601986537536 0.281636182093129 -0.033890508076742
H2B H 0.268794499616173 0.121682345527734 0.028487502349055
C3 C 0.503690711212118 0.091798644694807 0.025053146339734
H3A H 0.524519909578903 0.031768261395878 0.077651212090535
H3B H 0.598377180430237 0.191685694186522 0.016304787990801
C4 C 0.107996258424790 0.790927110766456 0.086024394227335
H4 H 0.021979487712680 0.725879014828525 0.048822047967299
C5 C 0.072493688223842 0.986477058071348 0.118788513617686
C6 C -0.056983955678479 1.083338247954798 0.091011677955166
H6 H -0.123031664452629 1.005871363721989 0.049098831809292
C7 C -0.103828535182718 1.277395880010291 0.114645537690087
H7 H -0.204386986193459 1.348536957016906 0.090382288892839
C8 C -0.021448938694094 1.376743353354717 0.167660062725150
H8 H -0.055809054089421 1.527445137491389 0.186508436947791
C9 C 0.109988211806558 1.283966195367521 0.198940126320939
C10 C 0.159218335746407 1.085738928117427 0.175098908301704
C11 C 0.289680670264916 0.997555739604548 0.208987915767742
H11 H 0.327092813393698 0.847264262754127 0.191557064814195
C12 C 0.367825915391738 1.099609869588033 0.263102418890826
H12 H 0.467686547065715 1.028477612871533 0.288212069463933
C13 C 0.320120571572065 1.295270487684350 0.285767222139355
H13 H 0.383391384318280 1.374859748096659 0.328119025634748
C14 C 0.193812102184566 1.385631558539000 0.254069703296598
H14 H 0.156082703157827 1.536873098220899 0.270997760787979
#END
##############################################
# Avant-garde Materials Simulation           #
##############################################

data_hg2419_mi
_symmetry_cell_setting monoclinic
_symmetry_space_group_name_H-M 'P 2_1/n'
_symmetry_Int_Tables_number 14
loop_
_symmetry_equiv_pos_site_id
_symmetry_equiv_pos_as_xyz
1 x,y,z
2 -x+1/2,y+1/2,-z+1/2
3 -x,-y,-z
4 x-1/2,-y-1/2,z-1/2
_cell_length_a 12.403968272114239
_cell_length_b 9.250933502641091
_cell_length_c 25.718225689485458
_cell_angle_alpha 90.000000000000000
_cell_angle_beta 103.528297259716936
_cell_angle_gamma 90.000000000000000
loop_
_atom_site_label
_atom_site_type_symbol
_atom_site_fract_x
_atom_site_fract_y
_atom_site_fract_z
Cl1 Cl 0.281516766027736 0.062746376909022 1.059163398621722
Cl2 Cl 0.463368725609201 0.302122548137860 0.490251094733654
Cl3 Cl 0.348880675176592 0.488670083580753 0.342406754190077
Cl4 Cl 0.127532610665730 0.070438241805279 -0.234712467585723
O1 O 0.426509547681211 0.204434077862921 0.999008156050098
O2 O 0.479932488543841 -0.068567603605751 0.779612979817987
O3 O 0.391799749961685 0.381702374189600 0.587687083483537
O4 O 0.329457289692906 0.309465155303355 0.247219775153282
O5 O 0.316341019778250 0.615809723435356 0.023901559798821
O6 O 0.268351346054772 0.320405771791812 -0.202260271793800
C1 C 0.309661167834346 -0.004042086876943 0.998881202788543
H1A H 0.349667928142393 -0.109959449255399 1.007899281471901
H1B H 0.229591394272116 -0.022057753195729 0.970646704180109
C2 C 0.384128836169764 0.094752445584972 0.975597943335988
C3 C 0.404695436512779 0.051200656803900 0.923193888775251
C4 C 0.366970837182566 -0.080234686679530 0.897977095594775
H4 H 0.318075942752580 -0.154273313412787 0.915911319077297
C5 C 0.390819184201542 -0.117734317782625 0.849570440908256
H5 H 0.362789098535317 -0.219095956740750 0.829449821701122
C6 C 0.451434713470329 -0.021890415512372 0.825663011820980
C7 C 0.488814720986427 0.110079360990138 0.849606662879997
H7 H 0.536300436324490 0.183172232618969 0.830527709739594
C8 C 0.466085830445919 0.145114306622857 0.898275292714369
H8 H 0.495594709668872 0.246195181182446 0.918194877184699
C9 C 0.474791283437051 0.022924476599561 0.737059783085216
C10 C 0.541662485883711 -0.014376459110050 0.702162965668056
H10 H 0.596360322338534 -0.107397446520395 0.711739711764341
C11 C 0.534799780568918 0.065532853135430 0.655875713620399
H11 H 0.587435868991917 0.034563374894772 0.629306039720862
C12 C 0.462291572433956 0.184141633470782 0.644049386525123
C13 C 0.397007913242978 0.219847953899580 0.680152321004474
H13 H 0.340828672457509 0.311399223317056 0.671150114161445
C14 C 0.402039726148153 0.140693933547661 0.726348442925106
H14 H 0.348667614534477 0.169286497083710 0.752868031107964
C15 C 0.449894255463656 0.272088845694092 0.595202278614100
C16 C 0.513018233263922 0.221766785244364 0.554176871104285
H16A H 0.506962888023715 0.104306839873627 0.549152768841762
H16B H 0.600750308940513 0.251910684800817 0.568317790275318
C17 C 0.350440976877748 0.555830016510246 0.277747836127420
H17A H 0.286568971659424 0.639972478142969 0.268232380685763
H17B H 0.431433126161497 0.606768809245327 0.280168561203065
C18 C 0.333403429701140 0.438358725679464 0.235506460632975
C19 C 0.325923026885438 0.485671369954827 0.179825224355331
C20 C 0.350565314639130 0.384974904266218 0.143258998229301
H20 H 0.375580074119335 0.276275079527348 0.157276098280170
C21 C 0.346262538291682 0.423438545417710 0.090613482563519
H21 H 0.368312272145875 0.345605779121279 0.062986456932498
C22 C 0.314269541905372 0.564499929723226 0.074047583958681
C23 C 0.286836776551060 0.665475976705395 0.109261465116092
H23 H 0.261568852349760 0.773798859415799 0.094973426635871
C24 C 0.294297706968446 0.626658408276796 0.162149528409438
H24 H 0.271465022650842 0.706532802945173 0.188804872305111
C25 C 0.291403756723655 0.528233657212403 -0.020796427338353
C26 C 0.204577039615612 0.428373224443690 -0.029549984468028
H26 H 0.157776916904965 0.410659371234568 0.000704013368274
C27 C 0.179507631211708 0.350745757750193 -0.077148561786176
H27 H 0.111848389932303 0.272947179739835 -0.083127106371983
C28 C 0.239564555849158 0.373281639588723 -0.116443324033986
C29 C 0.326235060708652 0.475065594564722 -0.106687397558476
H29 H 0.373041495476426 0.490683446411013 -0.137164938977219
C30 C 0.353142881372934 0.551571965438626 -0.059083831928732
H30 H 0.421771148757550 0.627992966296150 -0.050288883392526
C31 C 0.217930098405154 0.292240070757889 -0.167640530026035
C32 C 0.131811608284279 0.171535761068582 -0.175393013111263
H32A H 0.048972538970709 0.217085073678111 -0.178134108319695
H32B H 0.149197382743206 0.095205150394308 -0.141824141945899
#END
##############################################
# Avant-garde Materials Simulation           #
##############################################

data_hg2421_mi
_symmetry_cell_setting monoclinic
_symmetry_space_group_name_H-M 'P c'
_symmetry_Int_Tables_number 7
loop_
_symmetry_equiv_pos_site_id
_symmetry_equiv_pos_as_xyz
1 x,y,z
2 x,-y,z+1/2
_cell_length_a 6.072731105085508
_cell_length_b 12.568805675891412
_cell_length_c 8.743927746616798
_cell_angle_alpha 90.000000000000000
_cell_angle_beta 92.818048571910381
_cell_angle_gamma 90.000000000000000
loop_
_atom_site_label
_atom_site_type_symbol
_atom_site_fract_x
_atom_site_fract_y
_atom_site_fract_z
O1 O 1.101544278672476 0.932493109337378 -0.103647685990395
O2 O 1.017430825107175 1.088295799896531 -0.006453010696865
N1 N 0.985486488718575 0.988884819949255 -0.020929171355584
N2 N 0.272002917097188 0.807862558531994 0.259035983561580
N3 N 0.198226347131296 0.709819291411844 0.220221632695324
C1 C 0.809814744110721 0.941320927714324 0.055549677231560
C2 C 0.749942883381906 0.835655885972054 0.020824755332711
H2 H 0.843343313238886 0.791151065014795 -0.060414673492167
C3 C 0.571832482118871 0.790452389005072 0.087408044613317
H3 H 0.520893829496649 0.709807210859566 0.059556410836454
C4 C 0.451638416555086 0.849769029693287 0.192708786200190
C5 C 0.516303387711521 0.955383273086436 0.229809980332855
H5 H 0.422409742801708 1.000827395628201 0.310256490478637
C6 C 0.692290085421500 1.000725196963819 0.160642230198180
H6 H 0.743208041293363 1.081655352107503 0.187162374844451
C7 C 0.015158199656625 0.679418842361875 0.279008141886647
H7 H -0.072459372915600 0.731767843967325 0.356372258890939
C8 C -0.079170022978109 0.578392464357742 0.239294273267934
H8 H 0.013894919118407 0.528762927434101 0.163085024071215
C9 C -0.276389013987489 0.546738107003592 0.290838465979357
H9 H -0.361530604222703 0.601462772694995 0.364779811040897
C10 C -0.393636991737374 0.448288180992273 0.257328457878462
C11 C -0.315446612918479 0.368381570763682 0.160621637072901
H11 H -0.156029324700843 0.377883573425390 0.110534183487593
C12 C -0.440873157465382 0.278065858006760 0.126903742198862
H12 H -0.378790422088301 0.218332316559510 0.049638905354264
C13 C -0.644838152562692 0.263218971422286 0.191710565878291
H13 H -0.741264214085566 0.191737928821781 0.166920562796204
C14 C -0.722006618709547 0.340479575296859 0.290613977725740
H14 H -0.877945192875587 0.328887319097425 0.344590392564995
C15 C -0.598730076916947 0.431861558060549 0.322520831489899
H15 H -0.659901787812068 0.492210608856530 0.399218244271648
H2A H 0.188590664344733 0.853256572147944 0.336788699353903
#END
##############################################
# Avant-garde Materials Simulation           #
##############################################

data_hg2422_mi
_symmetry_cell_setting monoclinic
_symmetry_space_group_name_H-M 'P 2_1/n'
_symmetry_Int_Tables_number 14
loop_
_symmetry_equiv_pos_site_id
_symmetry_equiv_pos_as_xyz
1 x,y,z
2 -x+1/2,y+1/2,-z+1/2
3 -x,-y,-z
4 x-1/2,-y-1/2,z-1/2
_cell_length_a 9.898468057893847
_cell_length_b 9.174160792191861
_cell_length_c 14.420493509374257
_cell_angle_alpha 90.000000000000000
_cell_angle_beta 102.663382302265745
_cell_angle_gamma 90.000000000000000
loop_
_atom_site_label
_atom_site_type_symbol
_atom_site_fract_x
_atom_site_fract_y
_atom_site_fract_z
C1 C 0.548494278677798 0.148530491918779 0.765277790255185
H1A H 0.603746175621988 0.045229854181060 0.766068247486146
H1B H 0.620313039745579 0.240543024357817 0.768880961072446
H1C H 0.471060162748734 0.158875387236653 0.697954490115411
C2 C 0.475913541546711 0.154323477904535 0.846415653009988
C3 C 0.418739771374001 0.300698103296645 0.867119102747478
H3A H 0.377467057456657 0.355862110284478 0.799218787296737
H3B H 0.508581114455580 0.366163453318934 0.903004056791707
C4 C 0.311679597715620 0.294656954308600 0.930326314370254
C5 C 0.272982981725229 0.446812903788048 0.959559367056079
C6 C 0.307971577846179 0.574671515409155 0.917655418244194
H6 H 0.367765850814362 0.570987891257100 0.862831788327284
C7 C 0.269296093218274 0.710945314266233 0.946732064592415
H7 H 0.299943260080741 0.809359317373406 0.914415054754207
C8 C 0.195134183075052 0.720401976055920 1.018228058382276
H8 H 0.164799497789273 0.825700711855421 1.041819155270077
C9 C 0.159506424372843 0.593088345380643 1.060496504686533
H9 H 0.099906906009193 0.600535679300795 1.115458283860922
C10 C 0.197859896589722 0.457607584139512 1.031220183574153
H10 H 0.169347449290406 0.358384224715926 1.063669246659527
C11 C 0.179056111955525 0.217755205080937 0.876657364318318
C12 C 0.104439398466375 0.272388394882234 0.789700843719334
H12 H 0.139406282630999 0.370355036639193 0.759172041848389
C13 C -0.015558069305492 0.203168217954996 0.740671082235207
H13 H -0.070196213027954 0.245289502616825 0.672025349965481
C14 C -0.062448580106738 0.077318548038942 0.778346930061982
H14 H -0.155002292093233 0.022189781680850 0.739273126940621
C15 C 0.010514588401737 0.022575393113431 0.865150337308903
H15 H -0.024973514338581 -0.075452466090884 0.895282828118456
C16 C 0.130197287088742 0.092874634359279 0.914034353731914
H16 H 0.187275256025069 0.051137777946448 0.981973496374745
O1 O 0.465258010536252 0.044634051065222 0.893953329216856
O2 O 0.370519988533358 0.220760765900855 1.017325493193245
H2O H 0.410814324279488 0.129499407826591 0.999545608946784
#END
##############################################
# Avant-garde Materials Simulation           #
##############################################

data_hg2423_mi
_symmetry_cell_setting monoclinic
_symmetry_space_group_name_H-M 'P 2_1/c'
_symmetry_Int_Tables_number 14
loop_
_symmetry_equiv_pos_site_id
_symmetry_equiv_pos_as_xyz
1 x,y,z
2 -x,y+1/2,-z+1/2
3 -x,-y,-z
4 x,-y-1/2,z-1/2
_cell_length_a 17.250013033499894
_cell_length_b 7.161489021253402
_cell_length_c 18.200947525694694
_cell_angle_alpha 90.000000000000000
_cell_angle_beta 108.094393766198920
_cell_angle_gamma 90.000000000000000
loop_
_atom_site_label
_atom_site_type_symbol
_atom_site_fract_x
_atom_site_fract_y
_atom_site_fract_z
S1 S 0.399941273844228 0.740879004750365 0.232135311848140
S2 S 0.079945000316709 1.114645510054455 0.426728852058550
O1 O 0.427275226285729 0.439512496993900 0.349062998399629
O2 O 0.486157993312892 0.769744209836492 0.273526674174087
O3 O 0.353367830733980 0.882652774049398 0.179601970320992
O4 O 0.085718919540114 1.260679555290006 0.373231487739135
O5 O 0.089715874441042 1.166338857329581 0.506760629609330
O6 O 0.121293653169038 0.773794172719896 0.520886512552851
N1 N 0.396861621201428 0.550637790504534 0.183969580035616
H1A H 0.441528822115121 0.455841480230412 0.211340806613644
N2 N -0.008193866694691 1.015515269058033 0.393860125307583
H2B H -0.029328228822075 0.951047645889210 0.434433200279701
C1 C 0.329725159724640 0.541042826401674 0.412357003514963
H1B H 0.342679130776814 0.423479608413216 0.452116895524113
C2 C 0.369946666314920 0.559219900701050 0.357649864122842
C3 C 0.350603117656158 0.712236329036513 0.304321440174276
C4 C 0.294733041495173 0.844646996092268 0.309548605175735
H4B H 0.281031746470879 0.960345977146375 0.268712904630714
C5 C 0.254393234257356 0.831088143347651 0.366115184724340
C6 C 0.196971804275257 0.966092150044356 0.372116678483074
H6A H 0.185885549355244 1.088884133894529 0.335071590345955
C7 C 0.154641860059095 0.945248349642419 0.424517540392647
C8 C 0.168139237053239 0.784561141211359 0.473743734532621
C9 C 0.226497796356872 0.654398991749176 0.470810894651130
H9A H 0.238513137027499 0.534491088323296 0.509309558625696
C10 C 0.270667287437814 0.674012767970695 0.417427621632544
C11 C 0.447288428926442 0.278683810247775 0.398374556637816
H11A H 0.492466439040230 0.201801390601035 0.379525235086819
H11B H 0.393147659729044 0.191113385631372 0.391541336690640
H11C H 0.473413130409988 0.320419943888358 0.459251448636095
C12 C 0.322131275520234 0.472944784032379 0.128944217958427
H12A H 0.280904659075915 0.591524358788431 0.107909880789571
C13 C 0.281432772386319 0.328518834839414 0.166765995259317
H13A H 0.266997076718327 0.387957308611449 0.216498349133000
H13B H 0.321372000654123 0.207149037095550 0.186099683630312
H13C H 0.224328152883138 0.281322780607534 0.124641858903262
C14 C 0.344790516901116 0.388543047535955 0.061129283003990
H14A H 0.370199458673838 0.495168667056542 0.031908272702546
H14B H 0.290318572572146 0.329347068823346 0.019016657926087
H14C H 0.389961114053040 0.276844440841428 0.081848038886584
C15 C 0.131528696701039 0.615186209611288 0.571619094868001
H15A H 0.088384497010500 0.638293697057449 0.603710025855706
H15B H 0.194155506106509 0.609963930574569 0.611507797818897
H15C H 0.116785548748261 0.485115212743013 0.538338608777712
C16 C -0.036290860351501 0.937782434369517 0.314579794615315
H16A H 0.015378239877341 0.945299757689808 0.291337741723788
C17 C -0.105809254157651 1.055863053011968 0.263342106755343
H17A H -0.085855604461764 1.200699701909760 0.261666442766291
H17B H -0.157864190439625 1.056189398257900 0.285875409121159
H17C H -0.125726868556406 1.000746282335323 0.204274449859309
C18 C -0.058955767998229 0.732806747147311 0.318297595239619
H18A H -0.007031598144153 0.651452651888947 0.354075476516055
H18B H -0.078172269884308 0.674295363616500 0.259880903391477
H18C H -0.109365688209701 0.719279465205268 0.342698972859912
#END
##############################################
# Avant-garde Materials Simulation           #
##############################################

data_hg2427_mi
_symmetry_cell_setting monoclinic
_symmetry_space_group_name_H-M 'C 2/c'
_symmetry_Int_Tables_number 15
loop_
_symmetry_equiv_pos_site_id
_symmetry_equiv_pos_as_xyz
1 x,y,z
2 -x,y,-z+1/2
3 x+1/2,y+1/2,z
4 -x+1/2,y+1/2,-z+1/2
5 -x,-y,-z
6 x,-y,z-1/2
7 -x+1/2,-y+1/2,-z
8 x+1/2,-y+1/2,z-1/2
_cell_length_a 28.285845666688385
_cell_length_b 4.719475909411287
_cell_length_c 13.842945772043189
_cell_angle_alpha 90.000000000000000
_cell_angle_beta 99.976086214720183
_cell_angle_gamma 90.000000000000000
loop_
_atom_site_label
_atom_site_type_symbol
_atom_site_fract_x
_atom_site_fract_y
_atom_site_fract_z
N1 N 0.400334619228387 -0.075228588519676 0.508630756006152
O1 O 0.418546746941286 -0.239107099766632 0.591427692062795
O2 O 0.396017155672768 0.132252847508350 0.333763949626136
H2 H 0.406848330928025 0.007379535224981 0.392507156451864
O3 O 0.350726388349449 0.496161203270675 0.193021223014780
H3 H 0.377526355958867 0.367637911330509 0.188167720653708
C1 C 0.458973610173982 -0.403018452269723 0.571209841062572
H1A H 0.486206395523029 -0.254573213287957 0.553130978724130
H1B H 0.446584962157569 -0.539058692227441 0.507420055200078
C2 C 0.478444789671194 -0.575662523442173 0.661587275105942
H2A H 0.506128003133095 -0.717491799419687 0.641575796941997
H2B H 0.449970865738955 -0.714563683136347 0.679710961676256
C3 C 0.500000000000000 -0.395222961787661 0.750000000000000
H3A H 0.472103159952003 -0.257016365167946 0.770649111920259
C4 C 0.363203471732917 0.072917137846529 0.520115809507301
H4 H 0.349036872909285 0.064755430928470 0.588702658923184
C5 C 0.340598489272394 0.260116530410363 0.443115105114311
C6 C 0.357924077949113 0.283942297012196 0.353681610349011
C7 C 0.335348133432326 0.470290645745692 0.280760184784598
C8 C 0.296259756829368 0.631041147955558 0.297173651168937
H8 H 0.279301048650129 0.773870719827270 0.239734356221586
C9 C 0.278820143061597 0.606634751109259 0.385395033277188
H9 H 0.248028413987834 0.732979008562698 0.396504318311791
C10 C 0.300722253149802 0.423192848620854 0.457813737388576
H10 H 0.288037802800756 0.403470240968961 0.527294492052221
#END
##############################################
# Avant-garde Materials Simulation           #
##############################################

data_hk2478_mi
_symmetry_cell_setting orthorhombic
_symmetry_space_group_name_H-M 'P m n 2_1'
_symmetry_Int_Tables_number 31
loop_
_symmetry_equiv_pos_site_id
_symmetry_equiv_pos_as_xyz
1 x,y,z
2 -x+1/2,-y,z+1/2
3 x+1/2,-y,z+1/2
4 -x,y,z
_cell_length_a 20.227506481452032
_cell_length_b 5.883325949788222
_cell_length_c 5.370091732202915
_cell_angle_alpha 90.000000000000000
_cell_angle_beta 90.000000000000000
_cell_angle_gamma 90.000000000000000
loop_
_atom_site_label
_atom_site_type_symbol
_atom_site_fract_x
_atom_site_fract_y
_atom_site_fract_z
S S 0.500000000000000 0.077938668938133 0.962518575271657
N N 0.683274470265122 0.049875614490366 0.285874631400901
O1 O 0.500000000000000 -0.166366268631157 0.918208857785939
O2 O 0.500000000000000 0.167728810364282 1.215457190031313
O3 O 0.661858612732293 -0.142468771137782 0.234760026502732
O4 O 0.728160613930822 0.146039297143298 0.168474308192901
C1 C 0.649345179174436 0.498149795724543 0.762606494879034
H1B H 0.669206327436002 0.660679526258381 0.823161667264830
C2 C 0.594721262860008 0.405954441084631 0.884532894189489
H2B H 0.571524702286958 0.497053623855597 1.037365662334975
C3 C 0.570039599686282 0.195498997579591 0.807210636502951
C4 C 0.598745464395699 0.074638237572586 0.612638640434582
H4A H 0.579635553392042 -0.088775380401428 0.552851196903677
C5 C 0.653103848436983 0.171955644776235 0.494902819077448
C6 C 0.678758943564092 0.382258453202104 0.565758101139100
H6A H 0.721051908434419 0.453058193730048 0.468620609632927
#END
##############################################
# Avant-garde Materials Simulation           #
##############################################

data_hk2479_mi
_symmetry_cell_setting monoclinic
_symmetry_space_group_name_H-M 'P 2_1/c'
_symmetry_Int_Tables_number 14
loop_
_symmetry_equiv_pos_site_id
_symmetry_equiv_pos_as_xyz
1 x,y,z
2 -x,y+1/2,-z+1/2
3 -x,-y,-z
4 x,-y-1/2,z-1/2
_cell_length_a 13.595813976028023
_cell_length_b 12.021614698901537
_cell_length_c 7.288452088266238
_cell_angle_alpha 90.000000000000000
_cell_angle_beta 99.703748805157716
_cell_angle_gamma 90.000000000000000
loop_
_atom_site_label
_atom_site_type_symbol
_atom_site_fract_x
_atom_site_fract_y
_atom_site_fract_z
Cl1 Cl 0.095533846471364 0.458292586931650 0.180318158212350
O1 O 0.383681913828421 0.381089614957515 0.708108790630831
O2 O 0.388928430103951 0.191538126432480 0.695707291443905
C1 C 0.280622208561466 0.379188241648078 0.646456668305062
C2 C 0.245131287083892 0.412816145877359 0.464722939011105
H2 H 0.296715594349230 0.432530708695349 0.370562522399375
C3 C 0.142071525717297 0.416147566466359 0.406884942560983
C4 C 0.075851840842080 0.385670847691238 0.524774892931223
H4 H -0.004133295083058 0.388232879192914 0.475577133594107
C5 C 0.114274665713679 0.352814688279132 0.706288759571569
H5 H 0.063472731313498 0.329579976382666 0.800218042699279
C6 C 0.216846947378729 0.349753311420043 0.769295588348482
H6 H 0.247626724342225 0.324756007247583 0.910843568347361
C7 C 0.431313238610439 0.279600083552259 0.740838933430379
C8 C 0.535687513289146 0.292454808674971 0.833043550736175
C9 C 0.591931511003286 0.196033549898909 0.882429381324855
H9 H 0.557713176536294 0.115043403148618 0.850030378686283
C10 C 0.689958832684077 0.204324021909556 0.973388366516777
H10 H 0.732486356341470 0.128878641866885 1.013638774985780
C11 C 0.734687696540566 0.308120358360259 1.016484239848658
C12 C 0.678100133373677 0.404150735047102 0.964637942991871
H12 H 0.711207741799013 0.485678255297469 0.997247727596696
C13 C 0.579743614097586 0.397016334247086 0.875062514936096
H13 H 0.537260673118449 0.472730796376474 0.838634912595484
C14 C 0.840581638583802 0.316182305526001 1.115837852314766
H14A H 0.892622264795754 0.326897254339120 1.016892640417155
H14B H 0.862737343526082 0.240739556723771 1.196902588058531
H14C H 0.850986830627492 0.388304647048963 1.209247451126009
#END
##############################################
# Avant-garde Materials Simulation           #
##############################################

data_hk2481_mi
_symmetry_cell_setting monoclinic
_symmetry_space_group_name_H-M 'P 2_1/c'
_symmetry_Int_Tables_number 14
loop_
_symmetry_equiv_pos_site_id
_symmetry_equiv_pos_as_xyz
1 x,y,z
2 -x,y+1/2,-z+1/2
3 -x,-y,-z
4 x,-y-1/2,z-1/2
_cell_length_a 7.553966139873098
_cell_length_b 14.248977813957914
_cell_length_c 15.571098237845252
_cell_angle_alpha 90.000000000000000
_cell_angle_beta 89.986776220666002
_cell_angle_gamma 90.000000000000000
loop_
_atom_site_label
_atom_site_type_symbol
_atom_site_fract_x
_atom_site_fract_y
_atom_site_fract_z
S1 S 0.471914030921197 0.301804156448947 0.327085671114907
O1 O 0.095710664116593 0.493537639027753 0.822151397088640
O2 O -0.018621109755031 0.653011653749446 0.750095926800556
O3 O 0.035286292581284 0.690454947526398 0.583942977433904
N1 N 0.459279379154639 0.251840908460297 0.505004423215656
N2 N 0.394678867097264 0.303542107705110 0.573725295547584
N3 N 0.361663282393062 0.390106778027463 0.458645010452202
N4 N 0.329148288654479 0.453148464506804 0.394854697070132
N5 N 0.337612342461403 0.610988418913208 0.163704276482120
C1 C 0.247102498465837 0.457269789711157 0.598561508740063
C2 C 0.189218739195645 0.541797508940979 0.561871953359190
H2 H 0.211380509293152 0.554943745306912 0.494103579351733
C3 C 0.100652344956869 0.607155153020374 0.613140311050314
C4 C 0.072241587288841 0.589325007975444 0.700754530077551
C5 C 0.130440572188500 0.504137196731178 0.736851775407482
C6 C 0.217490146556284 0.437920863574271 0.685884411889892
H6 H 0.263981671076721 0.371944630704164 0.712515137908234
C7 C 0.149691549909730 0.407558958051206 0.862024196203502
H7A H 0.085017841962105 0.346472879244068 0.832753544649048
H7B H 0.107203186345177 0.413559584024794 0.928915594348993
H7C H 0.294185162673146 0.399041267893881 0.859399698996840
C8 C 0.092661951648658 0.724840212279974 0.786582255225155
H8A H 0.187270851360485 0.693862743021950 0.832232186497085
H8B H 0.003583493088004 0.772905259742199 0.820245736150540
H8C H 0.164311481359045 0.762897180876271 0.736010596227705
C9 C 0.071520513778887 0.714621174767790 0.496331768070450
H9A H 0.213916447061592 0.725896390168676 0.486157282149397
H9B H -0.000813421561057 0.779772216854890 0.484381307094647
H9C H 0.022889548310694 0.660151654836227 0.452386108580543
C10 C 0.334699423170301 0.386428258575533 0.546292038823853
C11 C 0.437009909420820 0.305389171513608 0.436610665782185
C12 C 0.379585397218613 0.415866605147016 0.321959168799562
C13 C 0.366096839828218 0.464471690585496 0.239950891441487
C14 C 0.367489408355875 0.415103493191060 0.162218402427889
H14 H 0.376821895012577 0.338692674068862 0.160291672213980
C15 C 0.352374400046531 0.465169762322812 0.086061000206252
H15 H 0.354553603505490 0.428150948077945 0.025055171040737
C16 C 0.336327396229847 0.562516128294990 0.089583569293310
H16 H 0.326228998320769 0.604326049603524 0.031119802594406
C17 C 0.352200949213046 0.562712233950204 0.236931587877722
H17 H 0.356372456537911 0.603190647563338 0.296415624177154
#END
##############################################
# Avant-garde Materials Simulation           #
##############################################

data_hk2483_mi
_symmetry_cell_setting monoclinic
_symmetry_space_group_name_H-M 'C 2/c'
_symmetry_Int_Tables_number 15
loop_
_symmetry_equiv_pos_site_id
_symmetry_equiv_pos_as_xyz
1 x,y,z
2 -x,y,-z+1/2
3 x+1/2,y+1/2,z
4 -x+1/2,y+1/2,-z+1/2
5 -x,-y,-z
6 x,-y,z-1/2
7 -x+1/2,-y+1/2,-z
8 x+1/2,-y+1/2,z-1/2
_cell_length_a 29.624052985485029
_cell_length_b 14.406471374362814
_cell_length_c 7.791643931253256
_cell_angle_alpha 90.000000000000000
_cell_angle_beta 96.218636936549416
_cell_angle_gamma 90.000000000000000
loop_
_atom_site_label
_atom_site_type_symbol
_atom_site_fract_x
_atom_site_fract_y
_atom_site_fract_z
S S 0.141518118091635 0.206741285425858 0.037195439332410
O1 O 0.171782659671252 0.119661983810966 -0.245205106428587
O2 O 0.192105853835158 0.258992659813996 0.346243527112296
O3 O 0.090783319266940 0.399004532293687 0.572750604063230
O4 O 1.000000000000000 0.378825958751917 0.250000000000000
H4 H 0.980370059918003 0.337842715360724 0.312236001325979
N1 N 0.064850481239461 0.281255548366857 0.083696550336028
N2 N 0.058444622204813 0.243490869707736 -0.075762325679051
N3 N 0.118142638819563 0.303374740026353 0.321837299084455
H3A H 0.093075315826472 0.335400884603553 0.381786629459024
C1 C 0.212524320635250 0.087457551897268 -0.310623941679577
H1B H 0.240458978905957 0.108923686370851 -0.215918338381083
H1C H 0.216737075730982 0.120200081687103 -0.435038719612701
H1D H 0.212212439120651 0.011544292548988 -0.323651949142121
C2 C 0.132049369540362 0.114616956895510 -0.351638571590170
C3 C 0.093731706127586 0.156591983669146 -0.290298289436357
C4 C 0.052154515641889 0.153886356609441 -0.396118047341030
H4A H 0.022672101209970 0.187509354925546 -0.351679406722561
C5 C 0.048330500765331 0.109716190768811 -0.555092569302631
H5A H 0.015537173488802 0.108145571452478 -0.632390351929399
C6 C 0.086324621950768 0.068035204528888 -0.613653716102141
H6A H 0.083654871556387 0.033481472590244 -0.738523836847199
C7 C 0.128144304249853 0.070617235159845 -0.512743223840995
H7A H 0.157518689172510 0.038018464516135 -0.559439159862042
C8 C 0.094884723120312 0.201601820050597 -0.122305731117933
C9 C 0.106444720473931 0.268132738469452 0.159879081588487
C10 C 0.160692512029417 0.298677182184473 0.410929753678544
C11 C 0.054007200279314 0.441347800801462 0.652008822595502
H11A H 0.024869850526367 0.435386005902946 0.554049370152064
H11B H 0.061129033564273 0.514481755820720 0.681883688012996
H11C H 0.047879113371391 0.402828787190377 0.768609925728247
C12 C 0.132868954101184 0.392617263193887 0.662264972012571
C13 C 0.166825299151940 0.343378907404896 0.584108575601810
C14 C 0.210037805145348 0.335619006069757 0.676199457882138
H14A H 0.235958980669460 0.296720466053503 0.618231163002930
C15 C 0.220089651065438 0.375180871890490 0.838414514361987
H15A H 0.253793602383481 0.365952928605652 0.907011656549976
C16 C 0.186577349528497 0.424884427656007 0.911777267049117
H16A H 0.193732734404620 0.456801464191188 1.038561664086857
C17 C 0.143161453279105 0.433545731939248 0.824652432534452
H17A H 0.117116839738221 0.471465647667564 0.883360589606784
#END
##############################################
# Avant-garde Materials Simulation           #
##############################################

data_hk2484_mi
_symmetry_cell_setting orthorhombic
_symmetry_space_group_name_H-M 'P n a 2_1'
_symmetry_Int_Tables_number 33
loop_
_symmetry_equiv_pos_site_id
_symmetry_equiv_pos_as_xyz
1 x,y,z
2 -x,-y,z+1/2
3 -x+1/2,y+1/2,z+1/2
4 x+1/2,-y+1/2,z
_cell_length_a 12.805889702225414
_cell_length_b 10.916084661132540
_cell_length_c 11.011367776526530
_cell_angle_alpha 90.000000000000000
_cell_angle_beta 90.000000000000000
_cell_angle_gamma 90.000000000000000
loop_
_atom_site_label
_atom_site_type_symbol
_atom_site_fract_x
_atom_site_fract_y
_atom_site_fract_z
C1 C 0.649848729030900 0.194738871608894 0.662189879700662
C2 C 0.747703908042246 0.182062107097599 0.719758474049881
H2 H 0.818486427329195 0.208011428195026 0.671294156936731
C3 C 0.755329374124694 0.137974636671963 0.838107023102764
H3 H 0.831894222581697 0.129113036119601 0.880521058532717
C4 C 0.665249930977479 0.105536118082099 0.902510197581395
H4 H 0.670583483736287 0.071802138893593 0.995410718429711
C5 C 0.568086665518460 0.117217545088690 0.846454050313809
H5 H 0.497126074862514 0.090331229161140 0.893799112729399
C6 C 0.560275246157983 0.161186301500782 0.728226788555283
H6 H 0.483322410384518 0.166567481462149 0.686247355698149
[truncated: 332,725 more chars]
